# Supplementary material for: Comparative Genomic Analysis of Drosophila melanogaster and Vector Mosquito Developmental Genes
Source: PLoS One. 2011 Jul 6;6(7):e21504. doi: 10.1371/journal.pone.0021504 (PMC3130749; doi:10.1371/journal.pone.0021504)
Supplement: Table S1 — Survey of D. melanogaster developmental gene orthologs in A. aegypti , C. quinquefasciatus , and A. gambiae . The associated gene names in D. melanogaster, gene identification numbers for each species, and orthology types are indicated. (XLSX) [file pone.0021504.s001.xlsx]

## Sheet: Sorted by Gene Name
Associated Gene Name	Description	Dmel Gene ID	Aae Gene ID	Orthology Type	Cqu Gene ID	Orthology Type	Aga Gene ID	Orthology Type
14-3-3zeta	14-3-3zeta	FBgn0004907	AAEL006885	1 to 1	CPIJ008589	1 to 1	AGAP007643	1 to 1
a	arc	FBgn0000008	AAEL004673	1 to 1	CPIJ017917	1 to many	AGAP010808	1 to 1
		FBgn0000008	AAEL004673	1 to 1	CPIJ017916	1 to many	AGAP010808	1 to 1
ab	abrupt	FBgn0259750	AAEL002008	1 to 1	CPIJ008081	1 to 1	AGAP008031	1 to 1
abd-A	abdominal-A	FBgn0000014	AAEL009742	1 to 1	CPIJ001016	1 to 1	AGAP004662	1 to 1
Abd-B	abdominal-B	FBgn0000015	AAEL009933	1 to many	CPIJ001021	1 to 1	AGAP004664	1 to 1
		FBgn0000015	AAEL009743	1 to many	CPIJ001021	1 to 1	AGAP004664	1 to 1
Abi	Abelson interacting protein	FBgn0020510	AAEL014130	1 to 1	CPIJ006389	1 to many	AGAP001046	1 to 1
		FBgn0020510	AAEL014130	1 to 1	CPIJ018548	1 to many	AGAP001046	1 to 1
Abl	Abelson interacting protein	FBgn0000017	AAEL008777	1 to 1	CPIJ003985	1 to 1	AGAP004989	1 to 1
abs	abstrakt	FBgn0015331	AAEL011744	1 to 1	CPIJ015074	1 to 1	AGAP004711	1 to 1
ac	achaete	FBgn0000022
acj6	Acj6	FBgn0000028	AAEL005507	1 to 1	CPIJ014571	1 to 1	AGAP002172	1 to 1
Actbeta	activin-beta	FBgn0024913					AGAP000342	1 to 1
Akap200	A kinase anchor protein 200	FBgn0027932	AAEL017012	1 to 1			AGAP009672	1 to 1
Akt1	Protein Kinase B, Akt1	FBgn0010379	AAEL008823	1 to 1	CPIJ007754	1 to 1	AGAP002161	1 to 1
Ama	Amalgam	FBgn0000071	AAEL003209	1 to many	CPIJ011897	1 to 1	AGAP004108	1 to 1
		FBgn0000071	AAEL015529	1 to many	CPIJ011897	1 to 1	AGAP004108	1 to 1
amos	absent MD neurons and olfactory sensilla	FBgn0003270	AAEL001652	1 to 1	CPIJ000953	1 to 1	AGAP007824	1 to 1
Amph	Amphiphysin	FBgn0027356	AAEL010509	1 to 1	CPIJ010819	1 to 1	AGAP005076	1 to 1
Antp	Antennapedia	FBgn0260642	AAEL009947	1 to 1	CPIJ001008	1 to many	AGAP004660	1 to 1
		FBgn0260642	AAEL009947	1 to 1	CPIJ019078	1 to many	AGAP004660	1 to 1
aop	anterior open, Yan	FBgn0000097	AAEL010488	1 to 1	CPIJ014720	1 to 1	AGAP009350	1 to 1
ap	apterous	FBgn0000099	AAEL008694	1 to 1	CPIJ010098	1 to 1	AGAP008980	1 to 1
AP-2	AP-2	FBgn0023417	AAEL006932	1 to 1	CPIJ013984	1 to 1	AGAP011625	1 to 1
APC	adenomatous polyposis coli gene product	FBgn0015589			CPIJ018110	1 to many	AGAP000048	1 to many
aPKC	atypical Protein Kinase C	FBgn0022131	AAEL002885	1 to 1	CPIJ013835	1 to 1	AGAP000418	1 to many
		FBgn0022131	AAEL002885	1 to 1	CPIJ013835	1 to 1	AGAP002748	1 to many
		FBgn0022131	AAEL002885	1 to 1	CPIJ013835	1 to 1	AGAP007587	1 to many
Aplip1	APP-like protein interacting protein 1	FBgn0040281	AAEL001744	1 to 1	CPIJ014158	1 to 1	AGAP006021	1 to 1
Appl	β amyloid protein precursor-like	FBgn0000108	AAEL005895	1 to 1	CPIJ014395	1 to 1	AGAP002790	1 to 1
apt	apontic	FBgn0015903	AAEL006884	1 to 1	CPIJ012806	1 to 1	AGAP007656	1 to 1
ara	Araucan	FBgn0015904	AAEL007505	1 to many	CPIJ000125	1 to many	AGAP005010	1 to many
argos	argos	FBgn0004569
Ark	Apaf-1-related-killer	FBgn0024252	AAEL000874	1 to 1	CPIJ002803	1 to 1	AGAP010737	1 to 1
arm	armadillo, beta-catenin	FBgn0000117	AAEL002887	1 to 1	CPIJ006700	1 to 1	AGAP001043	1 to 1
arr	Low density lipoprotein related receptor (LRP), arrow	FBgn0000119	AAEL009806	1 to 1	CPIJ000808	1 to 1	AGAP011770	1 to 1
ase	asense	FBgn0000137	AAEL006817	1 to 1	CPIJ018046	1 to 1	AGAP000878	1 to 1
ash1	absent, small, or homeotic discs 1	FBgn0005386	AAEL009666	1 to 1	CPIJ001202	1 to many	AGAP001535	1 to 1
		FBgn0005386	AAEL009666	1 to 1	CPIJ001203	1 to many	AGAP001535	1 to 1
ato	atonal	FBgn0010433	AAEL004648	1 to many	CPIJ005361	1 to many	AGAP001741	1 to many
		FBgn0010433	AAEL004648	1 to many	CPIJ005359	1 to many	AGAP001741	1 to many
		FBgn0010433	AAEL004648	1 to many	CPIJ005360	1 to many	AGAP001741	1 to many
		FBgn0010433	AAEL004605	1 to many	CPIJ005361	1 to many	AGAP001741	1 to many
		FBgn0010433	AAEL004605	1 to many	CPIJ005359	1 to many	AGAP001741	1 to many
		FBgn0010433	AAEL004605	1 to many	CPIJ005360	1 to many	AGAP001741	1 to many
		FBgn0010433	AAEL004602	1 to many	CPIJ005361	1 to many	AGAP001741	1 to many
		FBgn0010433	AAEL004602	1 to many	CPIJ005359	1 to many	AGAP001741	1 to many
		FBgn0010433	AAEL004602	1 to many	CPIJ005360	1 to many	AGAP001741	1 to many
		FBgn0010433	AAEL004648	1 to many	CPIJ005361	1 to many	AGAP001740	1 to many
		FBgn0010433	AAEL004648	1 to many	CPIJ005359	1 to many	AGAP001740	1 to many
		FBgn0010433	AAEL004648	1 to many	CPIJ005360	1 to many	AGAP001740	1 to many
		FBgn0010433	AAEL004605	1 to many	CPIJ005361	1 to many	AGAP001740	1 to many
		FBgn0010433	AAEL004605	1 to many	CPIJ005359	1 to many	AGAP001740	1 to many
		FBgn0010433	AAEL004605	1 to many	CPIJ005360	1 to many	AGAP001740	1 to many
		FBgn0010433	AAEL004602	1 to many	CPIJ005361	1 to many	AGAP001740	1 to many
		FBgn0010433	AAEL004602	1 to many	CPIJ005359	1 to many	AGAP001740	1 to many
		FBgn0010433	AAEL004602	1 to many	CPIJ005360	1 to many	AGAP001740	1 to many
aub	aubergine	FBgn0000146	AAEL008098	many to many	CPIJ002458	many to many	AGAP009509	many to many
		FBgn0000146	AAEL008098	many to many	CPIJ002415	many to many	AGAP009509	many to many
		FBgn0000146	AAEL008098	many to many	CPIJ017381	many to many	AGAP009509	many to many
		FBgn0000146	AAEL008098	many to many	CPIJ017382	many to many	AGAP009509	many to many
		FBgn0000146	AAEL008098	many to many	CPIJ012516	many to many	AGAP009509	many to many
		FBgn0000146	AAEL008098	many to many	CPIJ010847	many to many	AGAP009509	many to many
		FBgn0000146	AAEL013692	many to many	CPIJ002459	many to many	AGAP009509	many to many
		FBgn0000146	AAEL013692	many to many	CPIJ002458	many to many	AGAP009509	many to many
		FBgn0000146	AAEL013692	many to many	CPIJ002415	many to many	AGAP009509	many to many
		FBgn0000146	AAEL013692	many to many	CPIJ017381	many to many	AGAP009509	many to many
		FBgn0000146	AAEL013692	many to many	CPIJ017382	many to many	AGAP009509	many to many
		FBgn0000146	AAEL013692	many to many	CPIJ012516	many to many	AGAP009509	many to many
		FBgn0000146	AAEL013692	many to many	CPIJ010847	many to many	AGAP009509	many to many
		FBgn0000146	AAEL007698	many to many	CPIJ002459	many to many	AGAP009509	many to many
		FBgn0000146	AAEL007698	many to many	CPIJ002458	many to many	AGAP009509	many to many
		FBgn0000146	AAEL007698	many to many	CPIJ002415	many to many	AGAP009509	many to many
		FBgn0000146	AAEL007698	many to many	CPIJ017381	many to many	AGAP009509	many to many
		FBgn0000146	AAEL007698	many to many	CPIJ017382	many to many	AGAP009509	many to many
		FBgn0000146	AAEL007698	many to many	CPIJ012516	many to many	AGAP009509	many to many
		FBgn0000146	AAEL007698	many to many	CPIJ010847	many to many	AGAP009509	many to many
		FBgn0000146	AAEL008076	many to many	CPIJ002459	many to many	AGAP009509	many to many
		FBgn0000146	AAEL008076	many to many	CPIJ002458	many to many	AGAP009509	many to many
		FBgn0000146	AAEL008076	many to many	CPIJ002415	many to many	AGAP009509	many to many
		FBgn0000146	AAEL008076	many to many	CPIJ017381	many to many	AGAP009509	many to many
		FBgn0000146	AAEL008076	many to many	CPIJ017382	many to many	AGAP009509	many to many
		FBgn0000146	AAEL008076	many to many	CPIJ012516	many to many	AGAP009509	many to many
		FBgn0000146	AAEL008076	many to many	CPIJ010847	many to many	AGAP009509	many to many
		FBgn0000146	AAEL013227	many to many	CPIJ002459	many to many	AGAP009509	many to many
		FBgn0000146	AAEL013227	many to many	CPIJ002458	many to many	AGAP009509	many to many
		FBgn0000146	AAEL013227	many to many	CPIJ002415	many to many	AGAP009509	many to many
		FBgn0000146	AAEL013227	many to many	CPIJ017381	many to many	AGAP009509	many to many
		FBgn0000146	AAEL013227	many to many	CPIJ017382	many to many	AGAP009509	many to many
		FBgn0000146	AAEL013227	many to many	CPIJ012516	many to many	AGAP009509	many to many
		FBgn0000146	AAEL013227	many to many	CPIJ010847	many to many	AGAP009509	many to many
		FBgn0000146	AAEL006287	many to many	CPIJ002459	many to many	AGAP009509	many to many
		FBgn0000146	AAEL006287	many to many	CPIJ002458	many to many	AGAP009509	many to many
		FBgn0000146	AAEL006287	many to many	CPIJ002415	many to many	AGAP009509	many to many
		FBgn0000146	AAEL006287	many to many	CPIJ017381	many to many	AGAP009509	many to many
		FBgn0000146	AAEL006287	many to many	CPIJ017382	many to many	AGAP009509	many to many
		FBgn0000146	AAEL006287	many to many	CPIJ012516	many to many	AGAP009509	many to many
		FBgn0000146	AAEL006287	many to many	CPIJ010847	many to many	AGAP009509	many to many
		FBgn0000146	AAEL013233	many to many	CPIJ002459	many to many	AGAP009509	many to many
		FBgn0000146	AAEL013233	many to many	CPIJ002458	many to many	AGAP009509	many to many
		FBgn0000146	AAEL013233	many to many	CPIJ002415	many to many	AGAP009509	many to many
		FBgn0000146	AAEL013233	many to many	CPIJ017381	many to many	AGAP009509	many to many
		FBgn0000146	AAEL013233	many to many	CPIJ017382	many to many	AGAP009509	many to many
		FBgn0000146	AAEL013233	many to many	CPIJ012516	many to many	AGAP009509	many to many
		FBgn0000146	AAEL013233	many to many	CPIJ010847	many to many	AGAP009509	many to many
		FBgn0000146	AAEL008098	many to many	CPIJ002459	many to many	AGAP011204	many to many
		FBgn0000146	AAEL008098	many to many	CPIJ002458	many to many	AGAP011204	many to many
		FBgn0000146	AAEL008098	many to many	CPIJ002415	many to many	AGAP011204	many to many
		FBgn0000146	AAEL008098	many to many	CPIJ017381	many to many	AGAP011204	many to many
		FBgn0000146	AAEL008098	many to many	CPIJ017382	many to many	AGAP011204	many to many
		FBgn0000146	AAEL008098	many to many	CPIJ012516	many to many	AGAP011204	many to many
		FBgn0000146	AAEL008098	many to many	CPIJ010847	many to many	AGAP011204	many to many
		FBgn0000146	AAEL013692	many to many	CPIJ002459	many to many	AGAP011204	many to many
		FBgn0000146	AAEL013692	many to many	CPIJ002458	many to many	AGAP011204	many to many
		FBgn0000146	AAEL013692	many to many	CPIJ002415	many to many	AGAP011204	many to many
		FBgn0000146	AAEL013692	many to many	CPIJ017381	many to many	AGAP011204	many to many
		FBgn0000146	AAEL013692	many to many	CPIJ017382	many to many	AGAP011204	many to many
		FBgn0000146	AAEL013692	many to many	CPIJ012516	many to many	AGAP011204	many to many
		FBgn0000146	AAEL013692	many to many	CPIJ010847	many to many	AGAP011204	many to many
		FBgn0000146	AAEL007698	many to many	CPIJ002459	many to many	AGAP011204	many to many
		FBgn0000146	AAEL007698	many to many	CPIJ002458	many to many	AGAP011204	many to many
		FBgn0000146	AAEL007698	many to many	CPIJ002415	many to many	AGAP011204	many to many
		FBgn0000146	AAEL007698	many to many	CPIJ017381	many to many	AGAP011204	many to many
		FBgn0000146	AAEL007698	many to many	CPIJ017382	many to many	AGAP011204	many to many
		FBgn0000146	AAEL007698	many to many	CPIJ012516	many to many	AGAP011204	many to many
		FBgn0000146	AAEL007698	many to many	CPIJ010847	many to many	AGAP011204	many to many
		FBgn0000146	AAEL008076	many to many	CPIJ002459	many to many	AGAP011204	many to many
		FBgn0000146	AAEL008076	many to many	CPIJ002458	many to many	AGAP011204	many to many
		FBgn0000146	AAEL008076	many to many	CPIJ002415	many to many	AGAP011204	many to many
		FBgn0000146	AAEL008076	many to many	CPIJ017381	many to many	AGAP011204	many to many
		FBgn0000146	AAEL008076	many to many	CPIJ017382	many to many	AGAP011204	many to many
		FBgn0000146	AAEL008076	many to many	CPIJ012516	many to many	AGAP011204	many to many
		FBgn0000146	AAEL008076	many to many	CPIJ010847	many to many	AGAP011204	many to many
		FBgn0000146	AAEL013227	many to many	CPIJ002459	many to many	AGAP011204	many to many
		FBgn0000146	AAEL013227	many to many	CPIJ002458	many to many	AGAP011204	many to many
		FBgn0000146	AAEL013227	many to many	CPIJ002415	many to many	AGAP011204	many to many
		FBgn0000146	AAEL013227	many to many	CPIJ017381	many to many	AGAP011204	many to many
		FBgn0000146	AAEL013227	many to many	CPIJ017382	many to many	AGAP011204	many to many
		FBgn0000146	AAEL013227	many to many	CPIJ012516	many to many	AGAP011204	many to many
		FBgn0000146	AAEL013227	many to many	CPIJ010847	many to many	AGAP011204	many to many
		FBgn0000146	AAEL006287	many to many	CPIJ002459	many to many	AGAP011204	many to many
		FBgn0000146	AAEL006287	many to many	CPIJ002458	many to many	AGAP011204	many to many
		FBgn0000146	AAEL006287	many to many	CPIJ002415	many to many	AGAP011204	many to many
		FBgn0000146	AAEL006287	many to many	CPIJ017381	many to many	AGAP011204	many to many
		FBgn0000146	AAEL006287	many to many	CPIJ017382	many to many	AGAP011204	many to many
		FBgn0000146	AAEL006287	many to many	CPIJ012516	many to many	AGAP011204	many to many
		FBgn0000146	AAEL006287	many to many	CPIJ010847	many to many	AGAP011204	many to many
		FBgn0000146	AAEL013233	many to many	CPIJ002459	many to many	AGAP011204	many to many
		FBgn0000146	AAEL013233	many to many	CPIJ002458	many to many	AGAP011204	many to many
		FBgn0000146	AAEL013233	many to many	CPIJ002415	many to many	AGAP011204	many to many
		FBgn0000146	AAEL013233	many to many	CPIJ017381	many to many	AGAP011204	many to many
		FBgn0000146	AAEL013233	many to many	CPIJ017382	many to many	AGAP011204	many to many
		FBgn0000146	AAEL013233	many to many	CPIJ012516	many to many	AGAP011204	many to many
		FBgn0000146	AAEL013233	many to many	CPIJ010847	many to many	AGAP011204	many to many
Awh	Arrowhead	FBgn0013751	AAEL013168	1 to many	CPIJ002981	1 to many	AGAP006540	1 to many
		FBgn0013751	AAEL013168	1 to many	CPIJ002983	1 to many	AGAP006540	1 to many
		FBgn0013751	AAEL013168	1 to many	CPIJ002984	1 to many	AGAP006540	1 to many
		FBgn0013751	AAEL013168	1 to many	CPIJ002985	1 to many	AGAP006540	1 to many
		FBgn0013751	AAEL011247	1 to many	CPIJ002981	1 to many	AGAP006540	1 to many
		FBgn0013751	AAEL011247	1 to many	CPIJ002983	1 to many	AGAP006540	1 to many
		FBgn0013751	AAEL011247	1 to many	CPIJ002984	1 to many	AGAP006540	1 to many
		FBgn0013751	AAEL011247	1 to many	CPIJ002985	1 to many	AGAP006540	1 to many
		FBgn0013751	AAEL013765	1 to many	CPIJ002981	1 to many	AGAP006540	1 to many
		FBgn0013751	AAEL013765	1 to many	CPIJ002983	1 to many	AGAP006540	1 to many
		FBgn0013751	AAEL013765	1 to many	CPIJ002984	1 to many	AGAP006540	1 to many
		FBgn0013751	AAEL013765	1 to many	CPIJ002985	1 to many	AGAP006540	1 to many
		FBgn0013751	AAEL013763	1 to many	CPIJ002981	1 to many	AGAP006540	1 to many
		FBgn0013751	AAEL013763	1 to many	CPIJ002983	1 to many	AGAP006540	1 to many
		FBgn0013751	AAEL013763	1 to many	CPIJ002984	1 to many	AGAP006540	1 to many
		FBgn0013751	AAEL013763	1 to many	CPIJ002985	1 to many	AGAP006540	1 to many
		FBgn0013751	AAEL013168	1 to many	CPIJ002981	1 to many	AGAP006536	1 to many
		FBgn0013751	AAEL013168	1 to many	CPIJ002983	1 to many	AGAP006536	1 to many
		FBgn0013751	AAEL013168	1 to many	CPIJ002984	1 to many	AGAP006536	1 to many
		FBgn0013751	AAEL013168	1 to many	CPIJ002985	1 to many	AGAP006536	1 to many
		FBgn0013751	AAEL011247	1 to many	CPIJ002981	1 to many	AGAP006536	1 to many
		FBgn0013751	AAEL011247	1 to many	CPIJ002983	1 to many	AGAP006536	1 to many
		FBgn0013751	AAEL011247	1 to many	CPIJ002984	1 to many	AGAP006536	1 to many
		FBgn0013751	AAEL011247	1 to many	CPIJ002985	1 to many	AGAP006536	1 to many
		FBgn0013751	AAEL013765	1 to many	CPIJ002981	1 to many	AGAP006536	1 to many
		FBgn0013751	AAEL013765	1 to many	CPIJ002983	1 to many	AGAP006536	1 to many
		FBgn0013751	AAEL013765	1 to many	CPIJ002984	1 to many	AGAP006536	1 to many
		FBgn0013751	AAEL013765	1 to many	CPIJ002985	1 to many	AGAP006536	1 to many
		FBgn0013751	AAEL013763	1 to many	CPIJ002981	1 to many	AGAP006536	1 to many
		FBgn0013751	AAEL013763	1 to many	CPIJ002983	1 to many	AGAP006536	1 to many
		FBgn0013751	AAEL013763	1 to many	CPIJ002984	1 to many	AGAP006536	1 to many
		FBgn0013751	AAEL013763	1 to many	CPIJ002985	1 to many	AGAP006536	1 to many
		FBgn0013751	AAEL013168	1 to many	CPIJ002981	1 to many	AGAP006537	1 to many
		FBgn0013751	AAEL013168	1 to many	CPIJ002983	1 to many	AGAP006537	1 to many
		FBgn0013751	AAEL013168	1 to many	CPIJ002984	1 to many	AGAP006537	1 to many
		FBgn0013751	AAEL013168	1 to many	CPIJ002985	1 to many	AGAP006537	1 to many
		FBgn0013751	AAEL011247	1 to many	CPIJ002981	1 to many	AGAP006537	1 to many
		FBgn0013751	AAEL011247	1 to many	CPIJ002983	1 to many	AGAP006537	1 to many
		FBgn0013751	AAEL011247	1 to many	CPIJ002984	1 to many	AGAP006537	1 to many
		FBgn0013751	AAEL011247	1 to many	CPIJ002985	1 to many	AGAP006537	1 to many
		FBgn0013751	AAEL013765	1 to many	CPIJ002981	1 to many	AGAP006537	1 to many
		FBgn0013751	AAEL013765	1 to many	CPIJ002983	1 to many	AGAP006537	1 to many
		FBgn0013751	AAEL013765	1 to many	CPIJ002984	1 to many	AGAP006537	1 to many
		FBgn0013751	AAEL013765	1 to many	CPIJ002985	1 to many	AGAP006537	1 to many
		FBgn0013751	AAEL013763	1 to many	CPIJ002981	1 to many	AGAP006537	1 to many
		FBgn0013751	AAEL013763	1 to many	CPIJ002983	1 to many	AGAP006537	1 to many
		FBgn0013751	AAEL013763	1 to many	CPIJ002984	1 to many	AGAP006537	1 to many
		FBgn0013751	AAEL013763	1 to many	CPIJ002985	1 to many	AGAP006537	1 to many
axn	axin	FBgn0026597	AAEL003388	1 to 1	CPIJ001221	1 to 1	AGAP002123	1 to 1
bab1	bric a brac 1	FBgn0004870	AAEL001739	1 to 1	CPIJ011216	1 to 1
babo	baboon, TGFBR1	FBgn0011300	AAEL001711	1 to 1	CPIJ017089	1 to 1	AGAP008247	1 to many
		FBgn0011300	AAEL001711	1 to 1	CPIJ017089	1 to 1	AGAP012476	1 to many
bap	bagpipe	FBgn0004862	AAEL006597	1 to 1	CPIJ004109	1 to 1	AGAP003671	1 to 1
bcd	bicoid	FBgn0000166
beat-Ia	beaten path Ia	FBgn0013433	AAEL005649	1 to 1	CPIJ005461	1 to 1	AGAP009267	1 to 1
beta-Tub56D	β-Tubulin at 56D	FBgn0003887	AAEL002851	1 to 1	CPIJ003260	1 to 1	AGAP010929	1 to 1
bi	bifid	FBgn0000179	AAEL000169	1 to 1	CPIJ000720	1 to 1	AGAP011711	1 to many
bib	big brain	FBgn0000180	AAEL004741	1 to 1	CPIJ016447	1 to 1	AGAP008766	1 to many
		FBgn0000180	AAEL004741	1 to 1	CPIJ016447	1 to 1	AGAP008767	1 to many
bic	bicaudal	FBgn0000181	AAEL012271	many to many	CPIJ004906	many to many	AGAP006614	1 to many
		FBgn0000181	AAEL012271	many to many	CPIJ017403	many to many	AGAP006614	1 to many
		FBgn0000181	AAEL014932	many to many	CPIJ004906	many to many	AGAP006614	1 to many
		FBgn0000181	AAEL014932	many to many	CPIJ017403	many to many	AGAP006614	1 to many
BicC	bicaudal-C	FBgn0000182	AAEL010153	1 to 1	CPIJ005456	1 to 1	AGAP009268	1 to 1
BicD	bicaudal-D	FBgn0000183	AAEL004936	1 to 1	CPIJ012635	1 to 1	AGAP010206	1 to 1
bif	bifocal	FBgn0014133	AAEL003373	1 to 1	CPIJ008934	1 to 1	AGAP001866	1 to 1
bnl	branchless	FBgn0014135			CPIJ019826	1 to many	AGAP004181	1 to 1
		FBgn0014135			CPIJ001329	1 to many	AGAP004181	1 to 1
boss	bride of sevenless	FBgn0000206	AAEL007004	1 to 1	CPIJ002539	1 to 1	AGAP004272	1 to 1
bowl	brother of odd with entrails limited	FBgn0004893	AAEL008961	1 to 1	CPIJ017141	1 to 1
br	broad	FBgn0000210	AAEL008426	1 to 1	CPIJ003269	1 to 1	AGAP002165	1 to 1
brat	brain tumor	FBgn0010300	AAEL004918	1 to 1	CPIJ017329	1 to 1	AGAP010054	1 to 1
brk	brinker	FBgn0024250			CPIJ006000	1 to 1	AGAP010938	1 to 1
Bruce	Bruce	FBgn0037808	AAEL012446	1 to 1	CPIJ002689	1 to 1	AGAP002651	1 to 1
bsk	MAP kinase basket	FBgn0000229	AAEL008634	1 to 1	CPIJ001158	1 to 1	AGAP009461	1 to 1
btd	buttonhead	FBgn0000233	AAEL007840	1 to 1	CPIJ018448	1 to 1	AGAP000674	1 to 1
Btk29A	Btk family kinase at 29A	FBgn0003502	AAEL003937	1 to many	CPIJ000833	1 to 1	AGAP008317	1 to 1
		FBgn0003502	AAEL012752	1 to many	CPIJ000833	1 to 1	AGAP008317	1 to 1
btl	breathless	FBgn0005592
btn	buttonless	FBgn0014949			CPIJ015550	1 to 1	AGAP003671	1 to 1
Buffy	Buffy	FBgn0040491	AAEL001521	1 to 1	CPIJ002201	1 to 1
cad	homeobox protein caudal	FBgn0000251	AAEL014557	1 to 1	CPIJ004813	1 to 1	AGAP009646	1 to 1
CadN	Cadherin-N	FBgn0015609	AAEL000597	1 to 1	CPIJ017350	1 to 1	AGAP009726	1 to many
		FBgn0015609	AAEL000597	1 to 1	CPIJ017350	1 to 1	AGAP009725	1 to many
Cam	Calmodulin	FBgn0000253	AAEL012326	1 to 1	CPIJ018366	1 to many	AGAP010957	1 to many
		FBgn0000253	AAEL012326	1 to 1	CPIJ007602	1 to many	AGAP010957	1 to many
		FBgn0000253	AAEL012326	1 to 1	CPIJ019225	1 to many	AGAP010957	1 to many
		FBgn0000253	AAEL012326	1 to 1	CPIJ018366	1 to many	AGAP012844	1 to many
		FBgn0000253	AAEL012326	1 to 1	CPIJ007602	1 to many	AGAP012844	1 to many
		FBgn0000253	AAEL012326	1 to 1	CPIJ019225	1 to many	AGAP012844	1 to many
caps	capricious	FBgn0023095	AAEL013159	1 to many	CPIJ007672	1 to many	AGAP011378	1 to many
capu	cappuccino	FBgn0000256	AAEL003162	1 to 1	CPIJ003134	1 to 1	AGAP010183	1 to 1
cas	castor	FBgn0004878	AAEL005345	1 to 1	CPIJ006847	1 to 1
caup	caupolican	FBgn0015919	AAEL007505	1 to many	CPIJ000125	1 to many	AGAP005010	1 to many
Cbl	E3 ubiquitin-protein ligase CBL	FBgn0020224	AAEL009739	1 to many	CPIJ012193	1 to many	AGAP005449	1 to 1
		FBgn0020224	AAEL009739	1 to many	CPIJ012195	1 to many	AGAP005449	1 to 1
		FBgn0020224	AAEL014519	1 to many	CPIJ012193	1 to many	AGAP005449	1 to 1
		FBgn0020224	AAEL014519	1 to many	CPIJ012195	1 to many	AGAP005449	1 to 1
Ccp84Ad	Ccp84Ad	FBgn0004780	AAEL009783	many to many	CPIJ001833	many to many	AGAP001669	many to many
		FBgn0004780	AAEL009784	many to many	CPIJ001833	many to many	AGAP001669	many to many
		FBgn0004780	AAEL009788	many to many	CPIJ001833	many to many	AGAP001669	many to many
		FBgn0004780	AAEL009790	many to many	CPIJ001833	many to many	AGAP001669	many to many
		FBgn0004780	AAEL009791	many to many	CPIJ001833	many to many	AGAP001669	many to many
		FBgn0004780	AAEL009793	many to many	CPIJ001833	many to many	AGAP001669	many to many
		FBgn0004780	AAEL009794	many to many	CPIJ001833	many to many	AGAP001669	many to many
		FBgn0004780	AAEL009796	many to many	CPIJ001840	many to many	AGAP001669	many to many
		FBgn0004780	AAEL009800	many to many	CPIJ001840	many to many	AGAP001669	many to many
		FBgn0004780	AAEL009801	many to many	CPIJ001840	many to many	AGAP001669	many to many
		FBgn0004780	AAEL009802	many to many	CPIJ001833	many to many	AGAP001669	many to many
		FBgn0004780	AAEL009807	many to many	CPIJ001833	many to many	AGAP001669	many to many
		FBgn0004780	AAEL015163	many to many	CPIJ001840	many to many	AGAP001669	many to many
		FBgn0004780	AAEL015363	many to many	CPIJ001833	many to many	AGAP001669	many to many
		FBgn0004780	AAEL015364	many to many	CPIJ001833	many to many	AGAP001669	many to many
cdc2	cdc2	FBgn0004106	AAEL008621	1 to 1	CPIJ001155	1 to 1	AGAP009459	1 to 1
Cdk4	Cyclin-dependent kinase 4	FBgn0016131	AAEL001407	1 to 1	CPIJ015895	1 to 1	AGAP005817	1 to 1
Cdk5	Cyclin-dependent kinase 5	FBgn0013762	AAEL008648	1 to many	CPIJ000065	1 to 1	AGAP005772	1 to 1
		FBgn0013762	AAEL008637	1 to many	CPIJ000065	1 to 1	AGAP005772	1 to 1
cg	combgap	FBgn0000289	AAEL001526	1 to 1	CPIJ011148	1 to 1	AGAP011566	1 to 1
CG7203	CG7203	FBgn0031942	AAEL002181	many to many			AGAP008446	1 to 1
		FBgn0031942	AAEL002185	many to many	CPIJ003468	1 to 1	AGAP008444	1 to 1
		FBgn0031942	AAEL002191	many to many			AGAP008454	many to many
		FBgn0031942	AAEL002197	many to many	CPIJ003478	1 to 1
		FBgn0031942	AAEL002211	many to many			AGAP008454	many to many
		FBgn0031942	AAEL002212	many to many	CPIJ003479	1 to 1
		FBgn0031942	AAEL002229	many to many			AGAP008454	many to many
		FBgn0031942	AAEL002231	many to many	CPIJ003491	1 to 1
		FBgn0031942	AAEL002241	many to many			AGAP008454	many to many
		FBgn0031942	AAEL002246	many to many
CG13670	CG13670	FBgn0035873	AAEL007739	1 to 1	CPIJ008232	1 to 1	AGAP006321	1 to 1
CG14770	CG14770	FBgn0029573	AAEL000085	1 to 1	CPIJ013974	1 to 1	AGAP002743	1 to 1
CG34461	CG34461	FBgn0250833	AAEL011504	1 to 1	CPIJ018582	1 to many	AGAP006283	1 to 1
chb	chromosome bows	FBgn0021760	AAEL005211	1 to 1	CPIJ019295	1 to many	AGAP007623	1 to 1
		FBgn0021760	AAEL005211	1 to 1	CPIJ019296	1 to many	AGAP007623	1 to 1
Chi	Chip	FBgn0013764	AAEL011058	1 to many	CPIJ004474	1 to 1	AGAP004691	1 to 1
		FBgn0013764	AAEL013094	1 to many	CPIJ004474	1 to 1	AGAP004691	1 to 1
chic	chickadee	FBgn0000308	AAEL013353	1 to 1	CPIJ001546	1 to 1	AGAP009861	1 to 1
chm	chameau	FBgn0028387	AAEL010729	1 to 1	CPIJ006118	1 to 1	AGAP009677	1 to many
		FBgn0028387	AAEL010729	1 to 1	CPIJ006118	1 to 1	AGAP009676	1 to many
ci	cubitus interruptus	FBgn0004859	AAEL012039	1 to 1	CPIJ000614	1 to 1	AGAP004637	1 to 1
cic	capicua	FBgn0028386	AAEL004381	1 to many	CPIJ016184	1 to 1	AGAP013411	1 to many
		FBgn0028386	AAEL015613	1 to many	CPIJ016184	1 to 1	AGAP013411	1 to many
		FBgn0028386	AAEL004381	1 to many	CPIJ016184	1 to 1	AGAP012928	1 to many
		FBgn0028386	AAEL015613	1 to many	CPIJ016184	1 to 1	AGAP012928	1 to many
cnc	capncollar	FBgn0000338	AAEL015467	1 to many	CPIJ003645	1 to 1	AGAP005300	1 to 1
		FBgn0000338	AAEL005077	1 to many	CPIJ003645	1 to 1	AGAP005300	1 to 1
cno	canoe	FBgn0259212	AAEL004393	1 to 1	CPIJ007708	1 to 1	AGAP004039	1 to 1
Cnx99A	Calnexin 99A	FBgn0015622	AAEL015100	1 to many	CPIJ009164	1 to many	AGAP005032	1 to many
collier	collier	FBgn0001319	AAEL003436	1 to 1	CPIJ010142	1 to 1	AGAP011437	1 to 1
comm	commissureless	FBgn0010105
comm2	commissureless2	FBgn0041160	AAEL007250	1 to many	CPIJ016283	many to many
		FBgn0041160	AAEL007250	1 to many	CPIJ016285	many to many
		FBgn0041160	AAEL007250	1 to many	CPIJ017280	many to many
comm3	commissureless3	FBgn0259236	AAEL007250	1 to many	CPIJ016283	many to many
		FBgn0259236	AAEL007250	1 to many	CPIJ016285	many to many
		FBgn0259236	AAEL007250	1 to many	CPIJ017280	many to many
Con	Connectin	FBgn0005775	AAEL011234	1 to many	CPIJ012649	1 to many	AGAP002006	1 to many
		FBgn0005775	AAEL011234	1 to many	CPIJ015804	1 to many	AGAP002006	1 to many
		FBgn0005775	AAEL006045	1 to many	CPIJ012649	1 to many	AGAP002006	1 to many
		FBgn0005775	AAEL006045	1 to many	CPIJ015804	1 to many	AGAP002006	1 to many
		FBgn0005775	AAEL011234	1 to many	CPIJ012649	1 to many	AGAP002007	1 to many
		FBgn0005775	AAEL011234	1 to many	CPIJ015804	1 to many	AGAP002007	1 to many
		FBgn0005775	AAEL006045	1 to many	CPIJ012649	1 to many	AGAP002007	1 to many
		FBgn0005775	AAEL006045	1 to many	CPIJ015804	1 to many	AGAP002007	1 to many
Cont	Contactin	FBgn0037240	AAEL006958	1 to 1	CPIJ017939	1 to 1	AGAP000007	1 to 1
cora	coracle	FBgn0010434	AAEL007888	1 to 1	CPIJ006032	1 to 1	AGAP012185	1 to 1
cos	costa	FBgn0000352	AAEL010619	1 to 1	CPIJ006179	1 to 1	AGAP010883	1 to 1
cpo	couch potato	FBgn0000363			CPIJ012174	1 to 1	AGAP013145	1 to 1
Cpr30B	Cuticular protein 30B	FBgn0032125	AAEL004747	1 to many	CPIJ013769	many to many	AGAP010102	many to many
		FBgn0032125	AAEL004752	1 to many	CPIJ013769	many to many	AGAP010102	many to many
		FBgn0032125	AAEL004759	1 to many	CPIJ013769	many to many	AGAP010102	many to many
		FBgn0032125	AAEL004771	1 to many	CPIJ013769	many to many	AGAP010102	many to many
		FBgn0032125	AAEL004772	1 to many	CPIJ013769	many to many	AGAP010102	many to many
		FBgn0032125	AAEL004782	1 to many	CPIJ013769	many to many	AGAP010102	many to many
Cpr30F	Cuticular protein 30F	FBgn0051876	AAEL004742	1 to many	CPIJ013765	many to many	AGAP010098	many to many
		FBgn0051876	AAEL004748	1 to many	CPIJ013765	many to many	AGAP010098	many to many
		FBgn0051876	AAEL004760	1 to many	CPIJ013765	many to many	AGAP010098	many to many
		FBgn0051876	AAEL004762	1 to many			AGAP010095	1 to 1
		FBgn0051876	AAEL004764	1 to many	CPIJ013765	many to many	AGAP010098	many to many
		FBgn0051876	AAEL004765	1 to many	CPIJ013765	many to many	AGAP010098	many to many
		FBgn0051876	AAEL004767	1 to many	CPIJ013761	1 to many	AGAP010097	1 to many
		FBgn0051876	AAEL004776	1 to many	CPIJ013761	1 to many	AGAP010097	1 to many
		FBgn0051876	AAEL004781	1 to many	CPIJ013761	1 to 1	AGAP010097	1 to many
Cpr47Ee	Cuticular protein 47Ee	FBgn0033602	AAEL014416	1 to 1	CPIJ009322	1 to 1	AGAP009878	1 to many
Cpr49Ae	Cuticular protein 49Ae	FBgn0033728	AAEL003259	1 to 1	CPIJ009331	1 to 1	AGAP009871	1 to 1
Cpr49Af	Cuticular protein 49Af	FBgn0033729	AAEL003221	1 to 1	CPIJ009332	1 to 1	AGAP009870	1 to 1
Cpr49Ag	Cuticular protein 49Ag	FBgn0033730	AAEL003242	1 to many	CPIJ009333	1 to many	AGAP009869	1 to many
Cpr56F	Cuticular protein 56F	FBgn0034499	AAEL008765	1 to 1	CPIJ016129	1 to 1	AGAP012462	1 to 1
Cpr59Cb	Cuticular protein 59Cb	FBgn0033869	AAEL008764	1 to 1	CPIJ017925	1 to 1	AGAP012466	1 to 1
Cpr64Ab	Cuticular protein 64Ab	FBgn0035511	AAEL002110	1 to 1	CPIJ004289	1 to 1	AGAP003378	1 to many
Cpr64Ac	Cuticular protein 64Ac	FBgn0035512	AAEL002111	1 to 1	CPIJ004288	1 to 1	AGAP003375	1 to 1
Cpr65Au	Cuticular protein 64Au	FBgn0042119	AAEL013517	1 to 1	CPIJ016316	1 to 1	AGAP006009	1 to 1
Cpr65Av	Cuticular protein 64Av	FBgn0052405	AAEL013515	1 to many	CPIJ016318	1 to 1	AGAP006001	1 to 1
Cpr65Eb	Cuticular protein 65Eb	FBgn0035736	AAEL008284	many to many	CPIJ008833	many to many	AGAP005454	many to many
		FBgn0035736	AAEL008285	many to many	CPIJ008831	1 to 1	AGAP005456	1 to 1
		FBgn0035736	AAEL008288	many to many	CPIJ008833	many to many	AGAP005454	many to many
		FBgn0035736	AAEL008289	many to many	CPIJ008830	1 to 1	AGAP005459	1 to 1
		FBgn0035736	AAEL008294	many to many	CPIJ008833	many to many	AGAP005454	many to many
		FBgn0035736	AAEL008295	many to many	CPIJ008835	1 to 1	AGAP005454	many to many
		FBgn0035736	AAEL010127	many to many	CPIJ019022	1 to 1	AGAP007040	1 to 1
		FBgn0035736	AAEL010134	many to many	CPIJ012641	1 to many	AGAP007042	1 to many
		FBgn0035736	AAEL014879	many to many	CPIJ012641	1 to many	AGAP007042	1 to many
Cpr66Cb	Cuticular protein 66Cb	FBgn0035875	AAEL013380	1 to many	CPIJ014516	1 to many	AGAP006828	1 to many
Cpr67Fb	Cuticular protein 67Fb	FBgn0036110	AAEL008293	1 to 1	CPIJ008832	1 to 1	AGAP005455	1 to 1
Cpr76Bb	Cuticular protein 76Bb	FBgn0036879	AAEL008988	many to many			AGAP006839	1 to many
		FBgn0036879	AAEL014978	many to many			AGAP006839	1 to many
Cpr92A	Cuticular protein 92A	FBgn0038714	AAEL013829	1 to 1	CPIJ009316	1 to 1	AGAP008960	1 to 1
Cpr92F	Cuticular protein 92F	FBgn0038819	AAEL015119	1 to many	CPIJ017876	1 to 1	AGAP000047	1 to many
Cpr100A	Cuticular protein 100A	FBgn0039805	AAEL003049	1 to 1	CPIJ012466	1 to 1	AGAP000820	1 to 1
CrebA	Cyclic-AMP response element binding protein A	FBgn0004396	AAEL000402	1 to 1	CPIJ003369	1 to 1	AGAP011038	1 to 1
crm	cramped	FBgn0000376	AAEL014683	1 to 1	CPIJ014021	1 to 1	AGAP001029	1 to 1
crn	crooked neck	FBgn0000377	AAEL009383	1 to 1	CPIJ008391	1 to 1	AGAP001879	1 to 1
croc	crocodile, forkhead box protein	FBgn0014143	AAEL007736	1 to many	CPIJ015400	1 to 1	AGAP005902	1 to 1
		FBgn0014143	AAEL013354	1 to many	CPIJ015400	1 to 1	AGAP005902	1 to 1
crol	crooked legs	FBgn0020309	AAEL005369	1 to 1	CPIJ006855	1 to 1	AGAP009566	1 to 1
CSN5	COP9 complex homolog subunit 5	FBgn0027053	AAEL014747	1 to many	CPIJ012314	1 to 1	AGAP002880	1 to 1
		FBgn0027053	AAEL001058	1 to many	CPIJ012314	1 to 1	AGAP002880	1 to 1
csw	corkscrew	FBgn0000382	AAEL008528	1 to 1	CPIJ014898	1 to 1	AGAP002438	1 to 1
ct	cut	FBgn0004198	AAEL007605	1 to 1	CPIJ014526	1 to 1	AGAP001187	1 to 1
cv-2	crossveinless 2	FBgn0000395	AAEL001450	1 to 1	CPIJ017208	1 to 1	AGAP006168	1 to 1
cv-c	crossveinless c	FBgn0086901	AAEL003220	1 to 1	CPIJ001075	1 to 1	AGAP005279	1 to 1
CycA	Cyclin A	FBgn0000404	AAEL000672	1 to 1	CPIJ005226	1 to many	AGAP012413	1 to 1
		FBgn0000404	AAEL000672	1 to 1	CPIJ013566	1 to many	AGAP012413	1 to 1
		FBgn0000404	AAEL000672	1 to 1	CPIJ013567	1 to many	AGAP012413	1 to 1
CycB	Cyclin B	FBgn0000405	AAEL010094	1 to 1	CPIJ010895	1 to 1	AGAP004963	1 to many
		FBgn0000405	AAEL010094	1 to 1	CPIJ010895	1 to 1	AGAP004962	1 to many
CycD	Cyclin D	FBgn0010315	AAEL011648	1 to 1	CPIJ014520	1 to 1	AGAP012299	1 to 1
CycE	Cyclin E	FBgn0010382	AAEL009057	1 to 1	CPIJ000483	1 to 1	AGAP008191	1 to 1
CYLD	cylindromatosis	FBgn0032210	AAEL013253	1 to 1	CPIJ004845	1 to 1	AGAP008412	1 to 1
Cyt-c-d	Cytochrome c distal	FBgn0086907	AAEL004457	1 to 1	CPIJ010388	1 to many	AGAP009537	1 to 1
		FBgn0086907	AAEL004457	1 to 1	CPIJ019024	1 to many	AGAP009537	1 to 1
Cyt-c-p	Cytochrome c proximal	FBgn0000409	AAEL004457	1 to 1	CPIJ019024	1 to 1	AGAP009537	1 to 1
D	Dichaete	FBgn0000411	AAEL000893	1 to 1			AGAP010919	1 to 1
da	transcription factor daughterless	FBgn0000413	AAEL010226	1 to 1	CPIJ006828	1 to 1	AGAP008814	1 to 1
Dab	Disabled	FBgn0000414	AAEL011241	1 to many	CPIJ002997	1 to 1	AGAP006528	1 to 1
		FBgn0000414	AAEL008229	1 to many	CPIJ002997	1 to many	AGAP006528	1 to 1
dac	dachshund	FBgn0005677	AAEL002684	1 to 1	CPIJ004767	1 to many	AGAP007935	1 to 1
		FBgn0005677	AAEL002684	1 to 1	CPIJ015752	1 to many	AGAP007935	1 to 1
		FBgn0005677	AAEL002684	1 to 1	CPIJ004768	1 to many	AGAP007935	1 to 1
Dad	Daughters against dpp, SMAD6/7 family	FBgn0020493
dally	division abnormally delayed	FBgn0011577	AAEL000993	1 to 1	CPIJ000156	1 to many	AGAP005799	1 to 1
		FBgn0011577	AAEL000993	1 to 1	CPIJ000157	1 to many	AGAP005799	1 to 1
dan	distal antenna	FBgn0039286	AAEL013733	1 to 1	CPIJ014460	1 to 1	AGAP013200	1 to 1
dcp-1	death caspase-1	FBgn0010501	AAEL012143	1 to many	CPIJ000671	1 to many	AGAP000830	1 to many
debcl	death executioner Bcl-2 homologue	FBgn0029131	AAEL001515	1 to 1	CPIJ002200	1 to 1	AGAP011552	1 to 1
Dfd	deformed	FBgn0000439	AAEL009950	1 to 1	CPIJ001004	1 to 1	AGAP004646	1 to 1
dgo	diego	FBgn0086898	AAEL002824	1 to 1	CPIJ006205	1 to many
		FBgn0086898	AAEL002824	1 to 1	CPIJ006206	1 to many
		FBgn0086898	AAEL002824	1 to 1	CPIJ019359	1 to many
Dhc64C	Dynein heavy chain 64C	FBgn0010349	AAEL007132	1 to 1	CPIJ007950	1 to 1	AGAP002015	1 to 1
dimm	dimmed	FBgn0023091	AAEL012662	1 to 1	CPIJ010025	1 to 1
disco-r	disco-related	FBgn0042650	AAEL013374	1 to 1	CPIJ009511	1 to 1	AGAP001106	1 to 1
Dl	Delta	FBgn0000463	AAEL011396	1 to 1			AGAP010265	1 to 1
dl	dorsal	FBgn0260632	AAEL007696	1 to many	CPIJ002469	1 to many	AGAP009515	1 to 1
		FBgn0260632	AAEL007696	1 to many	CPIJ019376	1 to many	AGAP009515	1 to 1
		FBgn0260632	AAEL007696	1 to many	CPIJ015741	1 to many	AGAP009515	1 to 1
		FBgn0260632	AAEL006930	1 to many	CPIJ002469	1 to many	AGAP009515	1 to 1
		FBgn0260632	AAEL006930	1 to many	CPIJ019376	1 to many	AGAP009515	1 to 1
		FBgn0260632	AAEL006930	1 to many	CPIJ015741	1 to many	AGAP009515	1 to 1
dlg1	discs large 1	FBgn0001624	AAEL016988	1 to 1	CPIJ009531	1 to 1	AGAP000255	1 to 1
Dll	distal-less, homeobox protein DLX family	FBgn0000157	AAEL001776	1 to many	CPIJ004950	1 to 1	AGAP007058	1 to 1
		FBgn0000157	AAEL001780	1 to many	CPIJ004950	1 to 1	AGAP007058	1 to 1
dlt	discs lost	FBgn0024510	AAEL004917	1 to 1	CPIJ016913	1 to 1	AGAP010055	1 to 1
dm	diminutive	FBgn0000472	AAEL017286	1 to 1	CPIJ009795	1 to 1	AGAP000646	1 to 1
dnc	dunce	FBgn0000479	AAEL001629	1 to 1	CPIJ003154	1 to 1	AGAP000236	1 to 1
dnr1	defense repressor 1	FBgn0260866	AAEL000590	1 to 1	CPIJ007306	1 to 1	AGAP001609	1 to 1
Doc1	Dorsocross1	FBgn0028789	AAEL004159	many to many	CPIJ004922	many to many	AGAP005895	many to many
		FBgn0028789	AAEL004159	many to many	CPIJ004921	many to many	AGAP005895	many to many
		FBgn0028789	AAEL004159	many to many	CPIJ004922	many to many	AGAP005896	many to many
		FBgn0028789	AAEL004159	many to many	CPIJ004921	many to many	AGAP005896	many to many
		FBgn0028789	AAEL004174	many to many	CPIJ004922	many to many	AGAP005895	many to many
		FBgn0028789	AAEL004174	many to many	CPIJ004921	many to many	AGAP005895	many to many
		FBgn0028789	AAEL004174	many to many	CPIJ004922	many to many	AGAP005896	many to many
		FBgn0028789	AAEL004174	many to many	CPIJ004921	many to many	AGAP005896	many to many
		FBgn0028789	AAEL013504	many to many	CPIJ004922	many to many	AGAP005895	many to many
		FBgn0028789	AAEL013504	many to many	CPIJ004921	many to many	AGAP005895	many to many
		FBgn0028789	AAEL013504	many to many	CPIJ004922	many to many	AGAP005896	many to many
		FBgn0028789	AAEL013504	many to many	CPIJ004921	many to many	AGAP005896	many to many
Doc2	Dorsocross2	FBgn0035956	AAEL004159	many to many	CPIJ004922	many to many	AGAP005895	many to many
		FBgn0035956	AAEL004159	many to many	CPIJ004921	many to many	AGAP005895	many to many
		FBgn0035956	AAEL004159	many to many	CPIJ004922	many to many	AGAP005896	many to many
		FBgn0035956	AAEL004159	many to many	CPIJ004921	many to many	AGAP005896	many to many
		FBgn0035956	AAEL004174	many to many	CPIJ004922	many to many	AGAP005895	many to many
		FBgn0035956	AAEL004174	many to many	CPIJ004921	many to many	AGAP005895	many to many
		FBgn0035956	AAEL004174	many to many	CPIJ004922	many to many	AGAP005896	many to many
		FBgn0035956	AAEL004174	many to many	CPIJ004921	many to many	AGAP005896	many to many
		FBgn0035956	AAEL013504	many to many	CPIJ004922	many to many	AGAP005895	many to many
		FBgn0035956	AAEL013504	many to many	CPIJ004921	many to many	AGAP005895	many to many
		FBgn0035956	AAEL013504	many to many	CPIJ004922	many to many	AGAP005896	many to many
		FBgn0035956	AAEL013504	many to many	CPIJ004921	many to many	AGAP005896	many to many
Doc3	Dorsocross3	FBgn0035954	AAEL004159	many to many	CPIJ004922	many to many	AGAP005895	many to many
		FBgn0035954	AAEL004159	many to many	CPIJ004921	many to many	AGAP005895	many to many
		FBgn0035954	AAEL004159	many to many	CPIJ004922	many to many	AGAP005896	many to many
		FBgn0035954	AAEL004159	many to many	CPIJ004921	many to many	AGAP005896	many to many
		FBgn0035954	AAEL004174	many to many	CPIJ004922	many to many	AGAP005895	many to many
		FBgn0035954	AAEL004174	many to many	CPIJ004921	many to many	AGAP005895	many to many
		FBgn0035954	AAEL004174	many to many	CPIJ004922	many to many	AGAP005896	many to many
		FBgn0035954	AAEL004174	many to many	CPIJ004921	many to many	AGAP005896	many to many
		FBgn0035954	AAEL013504	many to many	CPIJ004922	many to many	AGAP005895	many to many
		FBgn0035954	AAEL013504	many to many	CPIJ004921	many to many	AGAP005895	many to many
		FBgn0035954	AAEL013504	many to many	CPIJ004922	many to many	AGAP005896	many to many
		FBgn0035954	AAEL013504	many to many	CPIJ004921	many to many	AGAP005896	many to many
dock	dreadlocks	FBgn0010583	AAEL013539	1 to 1	CPIJ003100	1 to 1	AGAP010135	1 to 1
dome	domeless	FBgn0043903	AAEL012471	1 to 1	CPIJ017416	1 to 1	AGAP010083	1 to 1
DopR	Dopamine receptor	FBgn0011582	AAEL003920	1 to 1	CPIJ000651	1 to many	AGAP004613	1 to 1
		FBgn0011582	AAEL003920	1 to 1	CPIJ000647	1 to many	AGAP004613	1 to 1
DopR2	Dopamine receptor 2	FBgn0015129	AAEL005834	1 to 1	CPIJ013660	1 to 1	AGAP000667	1 to 1
dos	daughter of sevenless	FBgn0016794	AAEL008677	1 to many	CPIJ002084	1 to 1	AGAP005826	1 to 1
		FBgn0016794	AAEL015384	1 to many	CPIJ002084	1 to 1	AGAP005826	1 to 1
dpn	deadpan	FBgn0010109	AAEL004106	1 to 1	CPIJ005756	1 to 1	AGAP012346	1 to 1
dpp	decapentaplegic	FBgn0000490	AAEL001876	1 to 1	CPIJ004806	1 to 1	AGAP007987	1 to 1
Dredd	Death related ced-3/Nedd2-like protein	FBgn0020381	AAEL014148	1 to 1	CPIJ014995	1 to 1	AGAP011693	1 to 1
drk	downstream of receptor kinase	FBgn0004638	AAEL014394	1 to many	CPIJ000806	1 to 1	AGAP011768	1 to 1
		FBgn0004638	AAEL013786	1 to many	CPIJ000806	1 to 1	AGAP011768	1 to 1
drl	derailed	FBgn0015380	AAEL000324	1 to many	CPIJ003860	1 to many	AGAP008009	1 to many
Drl-2	Derailed 2	FBgn0033791	AAEL009521	1 to 1	CPIJ018309	1 to 1	AGAP006405	1 to 1
Drp1	Dynamin related protein 1	FBgn0026479	AAEL009068	1 to 1	CPIJ012794	1 to 1	AGAP008896	1 to 1
drpr	draper	FBgn0027594	AAEL008198	1 to 1	CPIJ002121	1 to 1	AGAP007256	1 to 1
ds	dachsous	FBgn0000497	AAEL000700	1 to 1	CPIJ001492	1 to 1	AGAP007905	1 to 1
Dscam	Down syndrome cell adhesion molecule	FBgn0033159	AAEL010606	1 to 1	CPIJ006173	1 to 1	AGAP010884	1 to 1
dsf	dsf, NR2E4	FBgn0015381	AAEL005381	1 to 1	CPIJ001785	1 to 1	AGAP009575	1 to 1
dsh	dishevelled	FBgn0000499	AAEL008234	1 to 1	CPIJ016589	1 to 1	AGAP004448	1 to 1
Dsor1	Dsor1, mitogen-activated protein kinase kinase, Downstream of Raf	FBgn0010269	AAEL012723	1 to 1	CPIJ015801	1 to 1	AGAP001103	1 to 1
dsx	doublesex	FBgn0000504	AAEL009114	1 to 1	CPIJ004057	1 to 1	AGAP004050	1 to 1
dx	deltex	FBgn0000524	AAEL001459	1 to 1	CPIJ010182	1 to 1	AGAP000903	1 to 1
E(spl)	Enhancer of split	FBgn0000591	AAEL004097	1 to many	CPIJ003409	1 to many	AGAP012342	1 to many
ebi	ebi	FBgn0023444	AAEL003539	1 to 1	CPIJ010919	1 to 1	AGAP007739	1 to 1
EcR	EcR	FBgn0000546	AAEL009600	1 to 1	CPIJ002963	1 to 1	AGAP012211	1 to 1
eff	effete	FBgn0011217	AAEL003103	1 to 1	CPIJ001502	1 to many	AGAP000145	1 to 1
		FBgn0011217	AAEL003103	1 to 1	CPIJ004186	1 to many	AGAP000145	1 to 1
		FBgn0011217	AAEL003103	1 to 1	CPIJ006567	1 to many	AGAP000145	1 to 1
eg	eagle, NR0A3	FBgn0000560	AAEL011231	1 to many	CPIJ004741	1 to many	AGAP010438	1 to 1
		FBgn0000560	AAEL011231	1 to many	CPIJ013614	1 to many	AGAP010438	1 to 1
		FBgn0000560	AAEL013518	1 to many	CPIJ004741	1 to many	AGAP010438	1 to 1
		FBgn0000560	AAEL013518	1 to many	CPIJ013614	1 to many	AGAP010438	1 to 1
Egfr	epidermal growth factor receptor	FBgn0003731	AAEL004319	1 to 1	CPIJ009203	1 to 1	AGAP008819	1 to 1
egl	egalitarian	FBgn0000562	AAEL002475	1 to 1	CPIJ006999	1 to many	AGAP005155	1 to 1
		FBgn0000562	AAEL002475	1 to 1	CPIJ010836	1 to many	AGAP005155	1 to 1
egr	eiger	FBgn0033483	AAEL010524	1 to 1	CPIJ011491	1 to 1	AGAP006771	1 to 1
Eip63E	Ecdysone-induced protein 63E	FBgn0005640	AAEL012915	1 to many	CPIJ008438	1 to 1	AGAP005729	1 to 1
		FBgn0005640	AAEL015000	1 to many	CPIJ008438	1 to 1	AGAP005729	1 to 1
Eip74EF	Ecdysone-induced protein 74EF	FBgn0000567	AAEL000741	1 to 1	CPIJ003068	1 to 1	AGAP007327	1 to 1
Eip75B	Ecdysone-induced protein 75B	FBgn0000568	AAEL007397	1 to 1	CPIJ007963	1 to 1	AGAP012223	1 to 1
Eip93F	Ecdysone-induced protein 93F	FBgn0013948	AAEL004572	1 to many	CPIJ012997	1 to 1	AGAP004494	1 to 1
		FBgn0013948	AAEL004578	1 to many	CPIJ012997	1 to 1	AGAP004494	1 to 1
elav	embryonic lethal abnormal vision	FBgn0260400	AAEL008164	1 to 1	CPIJ008385	1 to 1	AGAP001883	1 to 1
emc	extra macrochaetae	FBgn0000575	AAEL002721	1 to 1	CPIJ007015	1 to 1	AGAP007944	1 to many
		FBgn0000575	AAEL002721	1 to 1	CPIJ007015	1 to 1	AGAP007696	1 to many
ems	empty spiracles	FBgn0000576	AAEL003504	1 to many	CPIJ009088	1 to 1	AGAP001619	1 to 1
		FBgn0000576	AAEL003506	1 to many	CPIJ009088	1 to 1	AGAP001618	1 to 1
en	homeobox protein engrailed	FBgn0000577	AAEL014635	1 to 1	CPIJ010220	1 to 1	AGAP008023	1 to 1
ena	enabled	FBgn0000578	AAEL010747	1 to 1	CPIJ004707	1 to 1	AGAP010673	1 to 1
Ephrin	Ephrin	FBgn0040324	AAEL004488	1 to 1	CPIJ001112	1 to 1	AGAP009426	1 to 1
esg	escargot	FBgn0001981
Eve	even-skipped	FBgn0000606	AAEL007369	1 to 1	CPIJ013533	1 to 1	AGAP010279	1 to 1
ex	expanded	FBgn0004583	AAEL008495	1 to 1	CPIJ000761	1 to 1	AGAP009126	1 to 1
exd	extradenticle	FBgn0000611	AAEL012877	1 to many	CPIJ008039	1 to many	AGAP004696	1 to 1
		FBgn0000611	AAEL012877	1 to many	CPIJ008038	1 to many	AGAP004696	1 to 1
		FBgn0000611	AAEL012877	1 to many	CPIJ018733	1 to many	AGAP004696	1 to 1
		FBgn0000611	AAEL012879	1 to many	CPIJ008039	1 to many	AGAP004696	1 to 1
		FBgn0000611	AAEL012879	1 to many	CPIJ008038	1 to many	AGAP004696	1 to 1
		FBgn0000611	AAEL012879	1 to many	CPIJ018733	1 to many	AGAP004696	1 to 1
exu	exuperantia	FBgn0000615	AAEL010097	1 to 1	CPIJ010739	1 to 1	AGAP007365	1 to many
		FBgn0000615	AAEL010097	1 to 1	CPIJ010739	1 to 1	AGAP007364	1 to many
ey	eyeless	FBgn0005558	AAEL002321	1 to 1	CPIJ006390	1 to 1	AGAP000063	1 to 1
eya	eyes absent	FBgn0000320	AAEL005166	1 to many	CPIJ004824	1 to many	AGAP008726	1 to 1
		FBgn0000320	AAEL005166	1 to many	CPIJ004825	1 to many	AGAP008726	1 to 1
		FBgn0000320	AAEL013010	1 to many	CPIJ004824	1 to many	AGAP008726	1 to 1
		FBgn0000320	AAEL013010	1 to many	CPIJ004825	1 to many	AGAP008726	1 to 1
eyg	eyegone	FBgn0000625			CPIJ002815	1 to many	AGAP011417	1 to many
f	forked	FBgn0000630	AAEL006165	1 to many	CPIJ017184	1 to 1	AGAP001061	1 to 1
		FBgn0000630	AAEL006170	1 to many	CPIJ017184	1 to 1	AGAP001061	1 to 1
faf	fat facets	FBgn0005632	AAEL009824	1 to 1	CPIJ013863	1 to 1	AGAP010088	1 to 1
fas	faint sausage	FBgn0000633	AAEL006394	1 to 1	CPIJ017513	1 to 1	AGAP011095	1 to many
		FBgn0000633	AAEL006394	1 to 1	CPIJ017513	1 to 1	AGAP011094	1 to many
Fas1	Fasciclin 1	FBgn0000634	AAEL003044	1 to 1	CPIJ014130	1 to 1	AGAP000968	1 to 1
Fas2	Fasciclin 2	FBgn0000635	AAEL009173	1 to 1	CPIJ004317	1 to 1	AGAP002802	1 to 1
Fas3	Fasciclin 3	FBgn0000636	AAEL000540	1 to 1	CPIJ005121	1 to 1	AGAP010823	1 to many
		FBgn0000636	AAEL000540	1 to 1	CPIJ005121	1 to 1	AGAP012693	1 to many
fj	four-jointed	FBgn0000658	AAEL010745	1 to 1	CPIJ001724	1 to 1	AGAP008093	1 to 1
fkh	fork head	FBgn0000659	AAEL003163	1 to many	CPIJ001843	1 to 1	AGAP001671	1 to 1
		FBgn0000659	AAEL003173	1 to many	CPIJ001843	1 to 1	AGAP001671	1 to 1
fl(2)d	female lethal d	FBgn0000662	AAEL012987	1 to 1	CPIJ006489	1 to many
		FBgn0000662	AAEL012987	1 to 1	CPIJ017613	1 to many
fng	fringe	FBgn0011591	AAEL002253	1 to many	CPIJ010821	1 to many	AGAP006439	1 to 1
		FBgn0011591	AAEL002253	1 to many	CPIJ010824	1 to many	AGAP006439	1 to 1
		FBgn0011591	AAEL002262	1 to many	CPIJ010821	1 to many	AGAP006439	1 to 1
		FBgn0011591	AAEL002262	1 to many	CPIJ010824	1 to many	AGAP006439	1 to 1
		FBgn0011591	AAEL012068	1 to many	CPIJ010821	1 to many	AGAP006439	1 to 1
		FBgn0011591	AAEL012068	1 to many	CPIJ010824	1 to many	AGAP006439	1 to 1
fra	frazzled	FBgn0011592	AAEL014592	1 to 1	CPIJ008981	1 to 1	AGAP006083	1 to 1
fru	fruitless	FBgn0004652	AAEL006301	1 to 1	CPIJ010853	1 to 1	AGAP000080	1 to 1
ftz	ftz	FBgn0001077			CPIJ001007	1 to 1	AGAP013157	1 to 1
fu	fused	FBgn0001079	AAEL007835	1 to 1	CPIJ001040	1 to 1	AGAP012519	1 to 1
futsch	futsch	FBgn0259108	AAEL009847	1 to 1	CPIJ007483	1 to many	AGAP001194	1 to 1
		FBgn0259108	AAEL009847	1 to 1	CPIJ013059	1 to many	AGAP001194	1 to 1
fw	furrowed	FBgn0001083	AAEL008929	1 to 1	CPIJ018998	1 to 1	AGAP000929	1 to 1
fz1	frizzled1	FBgn0001085	AAEL013160	1 to many	CPIJ007677	1 to many	AGAP011380	1 to many
		FBgn0001085	AAEL009986	1 to many	CPIJ007677	1 to many	AGAP011380	1 to many
		FBgn0001085	AAEL015190	1 to many	CPIJ007679	1 to many	AGAP011379	1 to many
		FBgn0001085	AAEL015190	1 to many	CPIJ007679	1 to many	AGAP011379	1 to many
		FBgn0001085	AAEL013162	1 to many	CPIJ007674	1 to many	AGAP011379	1 to many
		FBgn0001085	AAEL013162	1 to many	CPIJ007674	1 to many	AGAP011379	1 to many
fz2	frizzled 2	FBgn0016797	AAEL006778	1 to 1	CPIJ018048	1 to 1	AGAP010442	1 to 1
fz3	frizzled 3	FBgn0027343	AAEL006832	1 to 1	CPIJ018158	1 to 1	AGAP000168	1 to 1
fz4	frizzled 4	FBgn0027342	AAEL008322	1 to 1	CPIJ019472	1 to 1	AGAP008871	1 to 1
G-oalpha47A	G protein oα 47A	FBgn0001122	AAEL008641	1 to 1	CPIJ000066	1 to 1	AGAP005773	1 to 1
gcl	germ cell-less	FBgn0005695	AAEL000856	1 to 1	CPIJ005879	1 to 1	AGAP011686	1 to 1
gcm	glial cell missing	FBgn0014179	AAEL000623	1 to many	CPIJ006639	1 to many	AGAP007782	1 to many
		FBgn0014179	AAEL000631	1 to many	CPIJ006639	1 to many	AGAP007782	1 to many
		FBgn0014179	AAEL000623	1 to many	CPIJ006640	1 to many	AGAP007782	1 to many
		FBgn0014179	AAEL000631	1 to many	CPIJ006640	1 to many	AGAP007782	1 to many
		FBgn0014179	AAEL000623	1 to many	CPIJ006639	1 to many	AGAP007783	1 to many
		FBgn0014179	AAEL000631	1 to many	CPIJ006639	1 to many	AGAP007783	1 to many
		FBgn0014179	AAEL000623	1 to many	CPIJ006640	1 to many	AGAP007783	1 to many
		FBgn0014179	AAEL000631	1 to many	CPIJ006640	1 to many	AGAP007783	1 to many
gl	glass	FBgn0004618			CPIJ006366	1 to 1	AGAP004331	1 to 1
glec	gliolectin	FBgn0015229
Gr21a	Gustatory receptor 21a	FBgn0041250	AAEL002380	1 to 1	CPIJ006622	1 to 1	AGAP009999	1 to 1
Gr63a	Gustatory receptor 63a	FBgn0035468	AAEL010058	1 to 1	CPIJ007321	1 to 1	AGAP001915	1 to 1
grim	grim	FBgn0015946
grk	gurken	FBgn0001137
grn	grain	FBgn0001138	AAEL007205	1 to 1	CPIJ016033	1 to 1	AGAP004228	1 to 1
gro	groucho	FBgn0001139	AAEL010433	1 to 1	CPIJ010204	1 to 1	AGAP004280	1 to 1
gsb	gooseberry; paired box protein 3/7	FBgn0001148			CPIJ006496	1 to 1	AGAP010358	1 to 1
gsb-n	gooseberry neuro	FBgn0001147			CPIJ014198	1 to 1	AGAP010359	1 to 1
gt	giant	FBgn0001150	AAEL009376	1 to many	CPIJ008390	1 to many	AGAP001880	1 to many
H	Hairless	FBgn0001169	AAEL008617	1 to 1	CPIJ005381	1 to 1	AGAP004344	1 to 1
h	hairy	FBgn0001168	AAEL011943	1 to many	CPIJ004757	1 to 1	AGAP006699	1 to 1
		FBgn0001168	AAEL005480	1 to many	CPIJ004757	1 to 1	AGAP006699	1 to 1
ham	hamlet	FBgn0045852	AAEL017229	1 to 1	CPIJ008060	1 to 1	AGAP008232	1 to 1
hb	hunchback	FBgn0001180	AAEL000894	1 to 1	CPIJ012542	1 to 1	AGAP010777	1 to 1
hdc	headcase	FBgn0010113	AAEL010907	1 to many	CPIJ004033	1 to many	AGAP003059	1 to 1
		FBgn0010113	AAEL010907	1 to many	CPIJ004034	1 to many	AGAP003059	1 to 1
		FBgn0010113	AAEL010908	1 to many	CPIJ004033	1 to many	AGAP003059	1 to 1
		FBgn0010113	AAEL010908	1 to many	CPIJ004034	1 to many	AGAP003059	1 to 1
Hem	HEM-protein	FBgn0011771	AAEL009677	1 to many	CPIJ002287	1 to 1	AGAP004946	1 to 1
		FBgn0011771	AAEL012159	1 to many	CPIJ002287	1 to 1	AGAP004946	1 to 1
hep	MAPKK hemipterous	FBgn0010303	AAEL003359	1 to 1	CPIJ008931	1 to many	AGAP001867	1 to 1
		FBgn0010303	AAEL003359	1 to 1	CPIJ008930	1 to many	AGAP001867	1 to 1
HGTX	Hgtx	FBgn0040318	AAEL004005	1 to many	CPIJ001378	1 to many	AGAP002431	1 to 1
		FBgn0040318	AAEL004033	1 to many	CPIJ001377	1 to many	AGAP002431	1 to 1
hh	hedgehog	FBgn0004644	AAEL006708	1 to 1	CPIJ003906	1 to 1	AGAP001412	1 to 1
hig	hikaru genki	FBgn0010114	AAEL004725	1 to 1	CPIJ008865	1 to many	AGAP008538	1 to 1
		FBgn0010114	AAEL004725	1 to 1	CPIJ008866	1 to many	AGAP008538	1 to 1
hipk	homeodomain interacting protein kinase	FBgn0035142	AAEL003731	1 to 1	CPIJ005449	1 to 1	AGAP007342	1 to 1
Hnf4	Hepatocyte nuclear factor 4	FBgn0004914	AAEL011323	1 to 1	CPIJ010249	1 to 1	AGAP002155	1 to 1
hop	hopscotch, Janus kinase	FBgn0004864	AAEL012553	1 to 1	CPIJ001760	1 to 1	AGAP008354	1 to 1
HoxR
Hr46	Hr46, NR1F4	FBgn0000448	AAEL009588	1 to many	CPIJ015542	1 to 1	AGAP009002	1 to 1
		FBgn0000448	AAEL015043	1 to many	CPIJ015542	1 to 1	AGAP009002	1 to 1
Hr78	Hr78, NR2D1	FBgn0015239	AAEL001796	1 to 1	CPIJ001878	1 to 1	AGAP008382	1 to 1
hth	homothorax	FBgn0001235	AAEL011643	1 to 1	CPIJ012760	1 to many	AGAP002178	1 to 1
		FBgn0001235	AAEL011643	1 to 1	CPIJ012762	1 to many	AGAP002178	1 to 1
htl	heartless	FBgn0010389	AAEL002172	1 to many	CPIJ007391	1 to many	AGAP003108	1 to 1
		FBgn0010389	AAEL002172	1 to many	CPIJ007391	1 to many	AGAP003108	1 to 1
		FBgn0010389	AAEL002172	1 to many	CPIJ007391	1 to many	AGAP003108	1 to 1
		FBgn0010389	AAEL002172	1 to many	CPIJ007391	1 to many	AGAP003108	1 to 1
		FBgn0010389	AAEL002172	1 to many	CPIJ007391	1 to many	AGAP003108	1 to 1
		FBgn0010389	AAEL002172	1 to many	CPIJ007391	1 to many	AGAP003108	1 to 1
		FBgn0010389	AAEL002172	1 to many	CPIJ007391	1 to many	AGAP003108	1 to 1
		FBgn0010389	AAEL002172	1 to many	CPIJ007391	1 to many	AGAP003108	1 to 1
		FBgn0010389	AAEL002172	1 to many	CPIJ007391	1 to many	AGAP003108	1 to 1
		FBgn0010389	AAEL002172	1 to many	CPIJ007391	1 to many	AGAP003108	1 to 1
		FBgn0010389	AAEL004932	1 to many	CPIJ018269	1 to many	AGAP003108	1 to 1
		FBgn0010389	AAEL004932	1 to many	CPIJ018269	1 to many	AGAP003108	1 to 1
		FBgn0010389	AAEL004932	1 to many	CPIJ018269	1 to many	AGAP003108	1 to 1
		FBgn0010389	AAEL004932	1 to many	CPIJ018269	1 to many	AGAP003108	1 to 1
		FBgn0010389	AAEL004932	1 to many	CPIJ018269	1 to many	AGAP003108	1 to 1
		FBgn0010389	AAEL004932	1 to many	CPIJ018269	1 to many	AGAP003108	1 to 1
		FBgn0010389	AAEL004932	1 to many	CPIJ018269	1 to many	AGAP003108	1 to 1
		FBgn0010389	AAEL004932	1 to many	CPIJ018269	1 to many	AGAP003108	1 to 1
		FBgn0010389	AAEL004932	1 to many	CPIJ018269	1 to many	AGAP003108	1 to 1
		FBgn0010389	AAEL004932	1 to many	CPIJ018269	1 to many	AGAP003108	1 to 1
hkb	huckebein	FBgn0261434	AAEL014006	1 to 1	CPIJ008311	1 to 1	AGAP004517	1 to 1
Iap2	Inhibitor of apoptosis 2	FBgn0015247	AAEL006633	1 to 1	CPIJ019231	1 to 1	AGAP011326	1 to 1
Ice	Ice	FBgn0019972	AAEL012143	1 to 1	CPIJ000671	1 to 1	AGAP000830	1 to 1
ik2	IκB kinase-like 2	FBgn0086657	AAEL005359	1 to 1	CPIJ006852	1 to 1	AGAP009565	1 to 1
InR	Insulin-like receptor	FBgn0013984	AAEL002317	1 to 1	CPIJ010962	1 to 1	AGAP012424	1 to 1
insulin-like peptide 1	insulin-like peptide 1		AAEL000937		CPIJ018051		AGAP010605
			AAEL000937		CPIJ018051		AGAP010603
inv	invected	FBgn0001269					AGAP008024	1 to 1
Ir8a	Ionotropic receptor 8a	FBgn0052704	AAEL002922	1 to 1	CPIJ020118	1 to 1	AGAP010411	1 to 1
Itp-r83A	Inositol 1,4,5,-tris-phosphate receptor	FBgn0010051	AAEL003608	1 to many	CPIJ012216	1 to many	AGAP006475	1 to 1
		FBgn0010051	AAEL003608	1 to many	CPIJ012217	1 to many	AGAP006475	1 to 1
		FBgn0010051	AAEL003608	1 to many	CPIJ012215	1 to many	AGAP006475	1 to 1
		FBgn0010051	AAEL014637	1 to many	CPIJ012216	1 to many	AGAP006475	1 to 1
		FBgn0010051	AAEL014637	1 to many	CPIJ012217	1 to many	AGAP006475	1 to 1
		FBgn0010051	AAEL014637	1 to many	CPIJ012215	1 to many	AGAP006475	1 to 1
ix	intersex	FBgn0001276	AAEL010217	1 to 1	CPIJ008343	1 to 1	AGAP001237	1 to 1
JIL-1	JIL-1	FBgn0020412	AAEL011145	1 to 1	CPIJ011936	1 to many	AGAP006094	1 to 1
		FBgn0020412	AAEL011145	1 to 1	CPIJ012176	1 to many	AGAP006094	1 to 1
jing	jing	FBgn0086655	AAEL000263	1 to 1	CPIJ011015	1 to 1
jumu	jumeau	FBgn0015396	AAEL009903	1 to 1	CPIJ001711	1 to 1	AGAP003940	1 to many
		FBgn0015396	AAEL009903	1 to 1	CPIJ001711	1 to 1	AGAP013032	1 to many
Kap3	Kinesin associated protein 3	FBgn0028421	AAEL002152	1 to 1	CPIJ008183	1 to 1	AGAP000187	1 to 1
klar	klarsicht	FBgn0001316	AAEL001296	1 to 1	CPIJ018680	1 to many	AGAP009389	1 to many
		FBgn0001316	AAEL001296	1 to 1	CPIJ004169	1 to many	AGAP009389	1 to many
		FBgn0001316	AAEL001296	1 to 1	CPIJ018680	1 to many	AGAP012764	1 to many
		FBgn0001316	AAEL001296	1 to 1	CPIJ004169	1 to many	AGAP012764	1 to many
klu	klumpfuss	FBgn0013469	AAEL013544	1 to 1	CPIJ011441	1 to 1	AGAP009899	1 to 1
kn	knot/collier	FBgn0001319	AAEL003436	1 to 1	CPIJ010142	1 to 1	AGAP011437	1 to 1
kni	knirps	FBgn0001320	AAEL011231	1 to many	CPIJ013614	1 to many	AGAP010438	1 to many
knrl	knirps-like	FBgn0001323	AAEL011231	1 to many	CPIJ013614	1 to many	AGAP010438	1 to many
Kr	Kruppel	FBgn0001325	AAEL004344	1 to 1	CPIJ015507	1 to 1	AGAP011655	1 to 1
Krn	Keren	FBgn0052179	AAEL010067	1 to 1	CPIJ002519	1 to 1	AGAP010312	1 to 1
kst	karst	FBgn0004167	AAEL006242	1 to 1	CPIJ009660	1 to 1	AGAP004440	1 to 1
kuz	kuzbanian	FBgn0259984	AAEL002663	1 to 1	CPIJ016694	1 to 1	AGAP008790	1 to 1
l(1)sc	lethal of scute	FBgn0002561	AAEL008346	many to many	CPIJ018670	many to many	AGAP000876	1 to many
		FBgn0002561	AAEL008346	many to many	CPIJ008120	many to many	AGAP000876	1 to many
		FBgn0002561	AAEL006831	many to many	CPIJ018670	many to many	AGAP000876	1 to many
		FBgn0002561	AAEL006831	many to many	CPIJ008120	many to many	AGAP000876	1 to many
		FBgn0002561	AAEL008350	many to many	CPIJ018670	many to many	AGAP000876	1 to many
		FBgn0002561	AAEL008350	many to many	CPIJ008120	many to many	AGAP000876	1 to many
lab	labial	FBgn0002522	AAEL005195	1 to 1	CPIJ002050	1 to 1	AGAP004649	1 to 1
LanA	Laminin A	FBgn0002526	AAEL008773	1 to 1	CPIJ003989	1 to 1	AGAP004993	1 to 1
LanB1	LanB1	FBgn0002527	AAEL003658	1 to 1	CPIJ011714	1 to 1	AGAP001381	1 to 1
Lar	Leukocyte-antigen-related-like	FBgn0000464	AAEL005284	1 to 1	CPIJ013410	1 to 1	AGAP010090	1 to 1
lbe	ladybird early	FBgn0011278	AAEL005246	many to many	CPIJ004110	many to many	AGAP003672	1 to many
		FBgn0011278	AAEL005246	many to many	CPIJ004112	many to many	AGAP003672	1 to many
		FBgn0011278	AAEL005247	many to many	CPIJ004110	many to many	AGAP003672	1 to many
		FBgn0011278	AAEL005247	many to many	CPIJ004112	many to many	AGAP003672	1 to many
lbl	ladybird late	FBgn0008651	AAEL005246	many to many	CPIJ004110	many to many	AGAP003672	1 to many
		FBgn0008651	AAEL005246	many to many	CPIJ004112	many to many	AGAP003672	1 to many
		FBgn0008651	AAEL005247	many to many	CPIJ004110	many to many	AGAP003672	1 to many
		FBgn0008651	AAEL005247	many to many	CPIJ004112	many to many	AGAP003672	1 to many
Lcp65Ac	Lcp65Ac	FBgn0020642	AAEL003621	many to many	CPIJ016323	1 to many	AGAP005999	1 to many
		FBgn0020642	AAEL007192	many to many	CPIJ017332	1 to 1	AGAP005998	1 to many
		FBgn0020642	AAEL007194	many to many	CPIJ017331	1 to 1
		FBgn0020642	AAEL011444	many to many	CPIJ016326	1 to many	AGAP005996	1 to many
		FBgn0020642	AAEL012883	many to many	CPIJ016326	1 to many	AGAP005996	1 to many
		FBgn0020642	AAEL013512	many to many	CPIJ016319	1 to many	AGAP006000	1 to many
		FBgn0020642	AAEL013514	many to many	CPIJ016324	1 to 1	AGAP005998	1 to many
		FBgn0020642	AAEL013516	many to many	CPIJ016323	1 to many	AGAP005999	1 to many
		FBgn0020642	AAEL013520	many to many	CPIJ016319	1 to many	AGAP006000	1 to many
lgs	legless	FBgn0039907	AAEL000981	1 to 1	CPIJ002000	1 to 1	AGAP003918	1 to 1
lic	licorne	FBgn0261524	AAEL001622	1 to 1	CPIJ003157	1 to 1	AGAP000310	1 to 1
Lim1	Lim1	FBgn0026411			CPIJ011685	1 to 1	AGAP011134	1 to 1
LIMK1	LIM-kinase1	FBgn0041203	AAEL000187	1 to 1	CPIJ000717	1 to 1	AGAP011710	1 to 1
Liprin-alpha	Liprin-α	FBgn0046704	AAEL008058	1 to 1	CPIJ016635	1 to 1	AGAP001469	1 to 1
lkb1	lkb1	FBgn0038167	AAEL005943	1 to 1	CPIJ014002	1 to 1	AGAP003158	1 to 1
lok	loki	FBgn0019686	AAEL007544	1 to 1	CPIJ009147	1 to 1	AGAP008341	1 to many
		FBgn0019686	AAEL007544	1 to 1	CPIJ009147	1 to 1	AGAP009784	1 to many
lola	longitudinals lacking	FBgn0005630	AAEL009212	1 to 1	CPIJ015575	1 to 1	AGAP005245	1 to 1
lush	lush	FBgn0020277	AAEL006454	1 to many	CPIJ008793	1 to 1	AGAP009629	1 to many
		FBgn0020277	AAEL014082	1 to many	CPIJ008793	1 to 1	AGAP009629	1 to many
		FBgn0020277	AAEL006454	1 to many	CPIJ008793	1 to 1	AGAP010489	1 to many
		FBgn0020277	AAEL014082	1 to many	CPIJ008793	1 to 1	AGAP010489	1 to many
lz	lozenge	FBgn0002576	AAEL007040	1 to 1	CPIJ006372	1 to many	AGAP002506	1 to 1
		FBgn0002576	AAEL007040	1 to 1	CPIJ006373	1 to many	AGAP002506	1 to 1
Mad	mothers against dpp protein, SMAD	FBgn0011648	AAEL005513	1 to 1	CPIJ000420	1 to 1	AGAP008551	1 to 1
mago	mago nashi	FBgn0002736	AAEL010453	1 to many	CPIJ002949	1 to 1	AGAP010755	1 to 1
		FBgn0002736	AAEL011544	1 to many	CPIJ002949	1 to 1	AGAP010755	1 to 1
mam	mastermind	FBgn0002643	AAEL004336	1 to 1	CPIJ010790	1 to 1	AGAP010410	1 to 1
mats	mob as tumor suppressor	FBgn0038965	AAEL010046	1 to 1	CPIJ003355	1 to 1	AGAP002066	1 to 1
MBD-like	MBD-like	FBgn0027950	AAEL001033	1 to 1	CPIJ007224	1 to 1	AGAP003982	1 to 1
Mer	Merlin	FBgn0086384	AAEL006018	1 to many	CPIJ019642	1 to many	AGAP010346	1 to 1
		FBgn0086384	AAEL006018	1 to many	CPIJ007590	1 to many	AGAP010346	1 to 1
		FBgn0086384	AAEL014907	1 to many	CPIJ019642	1 to many	AGAP010346	1 to 1
		FBgn0086384	AAEL014907	1 to many	CPIJ007590	1 to many	AGAP010346	1 to 1
Met	Methoprene-tolerant	FBgn0002723	AAEL001746	1 to many	CPIJ014157	1 to many	AGAP006022	1 to many
Mical	Molecule interacting with CasL	FBgn0053208	AAEL005430	1 to many	CPIJ013403	1 to many	AGAP000222	1 to 1
		FBgn0053208	AAEL005430	1 to many	CPIJ013402	1 to many	AGAP000222	1 to 1
		FBgn0053208	AAEL005430	1 to many	CPIJ013401	1 to many	AGAP000222	1 to 1
		FBgn0053208	AAEL006897	1 to many	CPIJ013403	1 to many	AGAP000222	1 to 1
		FBgn0053208	AAEL006897	1 to many	CPIJ013402	1 to many	AGAP000222	1 to 1
		FBgn0053208	AAEL006897	1 to many	CPIJ013401	1 to many	AGAP000222	1 to 1
		FBgn0053208	AAEL005439	1 to many	CPIJ013403	1 to many	AGAP000222	1 to 1
		FBgn0053208	AAEL005439	1 to many	CPIJ013402	1 to many	AGAP000222	1 to 1
		FBgn0053208	AAEL005439	1 to many	CPIJ013401	1 to many	AGAP000222	1 to 1
mle	maleless	FBgn0002774	AAEL004859	1 to 1	CPIJ013504	1 to 1	AGAP006599	1 to 1
mmy	mummy	FBgn0259749	AAEL001627	1 to 1	CPIJ003170	1 to many	AGAP007889	1 to 1
		FBgn0259749	AAEL001627	1 to 1	CPIJ003171	1 to many	AGAP007889	1 to 1
Mnt	Mnt	FBgn0023215	AAEL006567	1 to 1	CPIJ015473	1 to 1	AGAP013301	1 to 1
mod	modulo	FBgn0002780
mod(mdg4)	modifier of mdg4	FBgn0002781	AAEL010576	1 to 1	CPIJ001652	1 to 1	AGAP003439	1 to 1
Moe	Moesin	FBgn0011661	AAEL007915	1 to 1	CPIJ012259	1 to 1	AGAP000562	1 to 1
mof	males absent on the first	FBgn0014340	AAEL007672	1 to 1	CPIJ005726	1 to 1	AGAP012229	1 to 1
mor	moira	FBgn0002783	AAEL004358	1 to 1	CPIJ016185	1 to 1	AGAP003118	1 to 1
msi	musashi	FBgn0011666	AAEL006057	1 to 1	CPIJ006948	1 to 1	AGAP001993	1 to 1
msl-1	male-specific lethal 1	FBgn0005617			CPIJ001794	1 to 1
msl-2	male-specific lethal 2	FBgn0005616	AAEL017254	1 to 1	CPIJ010636	1 to many	AGAP000533	1 to 1
		FBgn0005616	AAEL017254	1 to 1	CPIJ012569	1 to many	AGAP000533	1 to 1
msl-3	male-specific lethal 3	FBgn0002775	AAEL010054	1 to 1	CPIJ007324	1 to 1	AGAP001917	1 to 1
Myd88	Myd88	FBgn0033402	AAEL007768	1 to 1	CPIJ008547	1 to many	AGAP005252	1 to 1
		FBgn0033402	AAEL007768	1 to 1	CPIJ018307	1 to many	AGAP005252	1 to 1
N	Notch	FBgn0004647	AAEL010210	1 to 1			AGAP001015	1 to 1
Nc/dronc	Nedd2-like caspase	FBgn0026404	AAEL011562	1 to 1	CPIJ002923	1 to 1	AGAP004754	1 to 1
nemo	nemo	FBgn0011817	AAEL004797	1 to many	CPIJ004910	1 to 1	AGAP005898	1 to 1
		FBgn0011817	AAEL012269	1 to many	CPIJ004910	1 to 1	AGAP005898	1 to 1
nerfin-1	nervous fingers 1	FBgn0028999	AAEL000849	1 to 1	CPIJ013327	1 to 1	AGAP002601	1 to 1
NetA	Netrin-A	FBgn0015773	AAEL003047	1 to many	CPIJ018063	1 to many
		FBgn0015773	AAEL003024	1 to many	CPIJ016785	1 to many	AGAP000225	1 to 1
		FBgn0015773	AAEL012304	1 to many	CPIJ016785	1 to many	AGAP000225	1 to 1
NetB	Netrin-B	FBgn0015774	AAEL003048	1 to 1	CPIJ016787	1 to many	AGAP000228	1 to 1
		FBgn0015774	AAEL003048	1 to 1	CPIJ018929	1 to many	AGAP000228	1 to 1
neur	neuralized	FBgn0002932	AAEL006062	1 to 1	CPIJ018425	1 to 1	AGAP001999	1 to 1
nkd	naked cuticle	FBgn0002945
norpA	no receptor potential A	FBgn0004625	AAEL009380	1 to 1	CPIJ008403	1 to 1	AGAP001936	1 to 1
nos	nanos	FBgn0002962	AAEL012107	1 to 1	CPIJ011551	1 to 1	AGAP006098	1 to 1
Nos	Nitric oxide synthase	FBgn0011676	AAEL009745	1 to 1	CPIJ000366	1 to many	AGAP008255	1 to many
		FBgn0011676	AAEL009745	1 to 1	CPIJ000366	1 to many	AGAP008257	1 to many
		FBgn0011676	AAEL009745	1 to 1	CPIJ019871	1 to many	AGAP008255	1 to many
		FBgn0011676	AAEL009745	1 to 1	CPIJ019871	1 to many	AGAP008257	1 to many
not	Not	FBgn0013717	AAEL003517	1 to 1	CPIJ003218	1 to 1	AGAP012119	1 to 1
Npc2a	Niemann-Pick type C-2a	FBgn0031381	AAEL006854	1 to 1	CPIJ004652	1 to 1
Nrg	Neuroglian	FBgn0002968	AAEL008340	1 to 1	CPIJ008112	1 to 1	AGAP000720	1 to 1
Nrt	Neurotactin	FBgn0004108	AAEL009240	1 to 1	CPIJ008533	1 to 1	AGAP005644	1 to 1
Nrx-IV	Neurexin IV	FBgn0013997	AAEL005321	1 to 1	CPIJ011417	1 to 1	AGAP007545	1 to 1
nub	nubbin	FBgn0085424	AAEL017445	1 to many	CPIJ002445	1 to many	AGAP009500	1 to many
numb	numb	FBgn0002973	AAEL001476	1 to 1	CPIJ004690	1 to 1	AGAP010167	1 to 1
nvy	nervy	FBgn0005636	AAEL014203	1 to many			AGAP010867	1 to 1
		FBgn0005636	AAEL003615	1 to many			AGAP010867	1 to 1
oc	ocelliless	FBgn0004102	AAEL002740	1 to 1	CPIJ006790	1 to 1	AGAP000215	1 to 1
Oda	Ornithine decarboxylase antizyme	FBgn0014184	AAEL004783	1 to 1			AGAP010131	1 to 1
odd	odd skipped	FBgn0002985	AAEL007450	1 to 1	CPIJ010649	1 to 1	AGAP007972	1 to many
		FBgn0002985	AAEL007450	1 to 1	CPIJ010649	1 to 1	AGAP012585	1 to many
Optix	Optix	FBgn0025360	AAEL000414	1 to 1	CPIJ018547	1 to 1	AGAP003871	1 to 1
orb	oo18 RNA-binding protein	FBgn0004882	AAEL002422	1 to 1	CPIJ009745	1 to 1	AGAP003080	1 to 1
otd	orthodenticle	FBgn0004102	AAEL002740	1 to 1	CPIJ006790	1 to 1	AGAP000215	1 to 1
os	outstretched	FBgn0004956
osk	oskar	FBgn0003015	AAEL000442	1 to 1	CPIJ007471	1 to 1	AGAP003545	1 to 1
otk	off-track	FBgn0004839	AAEL007876	1 to many	CPIJ006028	1 to many	AGAP011489	1 to many
otu	ovarian tumor	FBgn0003023	AAEL013659	1 to many	CPIJ017940	1 to 1	AGAP004972	1 to many
		FBgn0003023	AAEL013659	1 to many	CPIJ017940	1 to 1	AGAP004973	1 to many
		FBgn0003023	AAEL013659	1 to many	CPIJ017940	1 to 1	AGAP000835	1 to many
ovo	ovo	FBgn0003028	AAEL017521	1 to 1	CPIJ018505	1 to 1	AGAP000114	1 to 1
p53	p53	FBgn0039044	AAEL007594	1 to many	CPIJ002758	1 to many	AGAP002352	1 to many
		FBgn0039044	AAEL007594	1 to many	CPIJ002764	1 to many	AGAP002352	1 to many
		FBgn0039044	AAEL007594	1 to many	CPIJ002757	1 to many	AGAP002352	1 to many
		FBgn0039044	AAEL007594	1 to many	CPIJ002756	1 to many	AGAP002352	1 to many
		FBgn0039044	AAEL007594	1 to many	CPIJ002755	1 to many	AGAP002352	1 to many
		FBgn0039044	AAEL013292	1 to many	CPIJ002758	1 to many	AGAP002352	1 to many
		FBgn0039044	AAEL013292	1 to many	CPIJ002764	1 to many	AGAP002352	1 to many
		FBgn0039044	AAEL013292	1 to many	CPIJ002757	1 to many	AGAP002352	1 to many
		FBgn0039044	AAEL013292	1 to many	CPIJ002756	1 to many	AGAP002352	1 to many
		FBgn0039044	AAEL013292	1 to many	CPIJ002755	1 to many	AGAP002352	1 to many
		FBgn0039044	AAEL007595	1 to many	CPIJ002758	1 to many	AGAP002352	1 to many
		FBgn0039044	AAEL007595	1 to many	CPIJ002764	1 to many	AGAP002352	1 to many
		FBgn0039044	AAEL007595	1 to many	CPIJ002757	1 to many	AGAP002352	1 to many
		FBgn0039044	AAEL007595	1 to many	CPIJ002756	1 to many	AGAP002352	1 to many
		FBgn0039044	AAEL007595	1 to many	CPIJ002755	1 to many	AGAP002352	1 to many
		FBgn0039044	AAEL007594	1 to many	CPIJ002758	1 to many	AGAP004319	1 to many
		FBgn0039044	AAEL007594	1 to many	CPIJ002764	1 to many	AGAP004319	1 to many
		FBgn0039044	AAEL007594	1 to many	CPIJ002757	1 to many	AGAP004319	1 to many
		FBgn0039044	AAEL007594	1 to many	CPIJ002756	1 to many	AGAP004319	1 to many
		FBgn0039044	AAEL007594	1 to many	CPIJ002755	1 to many	AGAP004319	1 to many
		FBgn0039044	AAEL013292	1 to many	CPIJ002758	1 to many	AGAP004319	1 to many
		FBgn0039044	AAEL013292	1 to many	CPIJ002764	1 to many	AGAP004319	1 to many
		FBgn0039044	AAEL013292	1 to many	CPIJ002757	1 to many	AGAP004319	1 to many
		FBgn0039044	AAEL013292	1 to many	CPIJ002756	1 to many	AGAP004319	1 to many
		FBgn0039044	AAEL013292	1 to many	CPIJ002755	1 to many	AGAP004319	1 to many
		FBgn0039044	AAEL007595	1 to many	CPIJ002758	1 to many	AGAP004319	1 to many
		FBgn0039044	AAEL007595	1 to many	CPIJ002764	1 to many	AGAP004319	1 to many
		FBgn0039044	AAEL007595	1 to many	CPIJ002757	1 to many	AGAP004319	1 to many
		FBgn0039044	AAEL007595	1 to many	CPIJ002756	1 to many	AGAP004319	1 to many
		FBgn0039044	AAEL007595	1 to many	CPIJ002755	1 to many	AGAP004319	1 to many
Pak	PAK-kinase	FBgn0014001	AAEL002594	1 to 1			AGAP002986	1 to 1
pan	pangolin, TCF	FBgn0085432	AAEL000656	1 to many	CPIJ013913	1 to many	AGAP012389	1 to many
		FBgn0085432	AAEL000656	1 to many	CPIJ013554	1 to many	AGAP012389	1 to many
		FBgn0085432	AAEL000656	1 to many	CPIJ005215	1 to many	AGAP012389	1 to many
		FBgn0085432	AAEL000661	1 to many	CPIJ013913	1 to many	AGAP012389	1 to many
		FBgn0085432	AAEL000661	1 to many	CPIJ013554	1 to many	AGAP012389	1 to many
		FBgn0085432	AAEL000661	1 to many	CPIJ005215	1 to many	AGAP012389	1 to many
		FBgn0085432	AAEL000656	1 to many	CPIJ013913	1 to many	AGAP012411	1 to many
		FBgn0085432	AAEL000656	1 to many	CPIJ013554	1 to many	AGAP012411	1 to many
		FBgn0085432	AAEL000656	1 to many	CPIJ005215	1 to many	AGAP012411	1 to many
		FBgn0085432	AAEL000661	1 to many	CPIJ013913	1 to many	AGAP012411	1 to many
		FBgn0085432	AAEL000661	1 to many	CPIJ013554	1 to many	AGAP012411	1 to many
		FBgn0085432	AAEL000661	1 to many	CPIJ005215	1 to many	AGAP012411	1 to many
par-1	par-1	FBgn0260934	AAEL003953	1 to 1	CPIJ010275	1 to 1	AGAP012064	1 to 1
par-6	par-6	FBgn0026192	AAEL006460	1 to 1	CPIJ008787	1 to many	AGAP010494	1 to 1
		FBgn0026192	AAEL006460	1 to 1	CPIJ008788	1 to many	AGAP010494	1 to 1
pasha	partner of drosha	FBgn0039861	AAEL002478	1 to 1	CPIJ017023	1 to many	AGAP002554	1 to 1
		FBgn0039861	AAEL002478	1 to 1	CPIJ019585	1 to many	AGAP002554	1 to 1
pb	proboscipedia	FBgn0051481	AAEL015111	1 to 1	CPIJ001002	1 to 1	AGAP004648	1 to 1
pbl	pebble	FBgn0003041	AAEL000984	1 to 1	CPIJ000153	1 to many	AGAP005796	1 to 1
		FBgn0003041	AAEL000984	1 to 1	CPIJ000152	1 to many	AGAP005796	1 to 1
Pc	polycomb	FBgn0003042	AAEL014098	1 to 1	CPIJ008739	1 to 1
Pcl	polycomb-like	FBgn0003044	AAEL010211	1 to 1	CPIJ005572	1 to 1	AGAP001019	1 to 1
Pcp	Pupal cuticle protein	FBgn0003046	AAEL004674	1 to 1	CPIJ019804	1 to 1
pdm2	POU domain protein 2	FBgn0004394	AAEL017445	1 to many	CPIJ002445	1 to many	AGAP009500	1 to many
pdm3	pou domain motif 3	FBgn0033288	AAEL004094	1 to 1	CPIJ003415	1 to many	AGAP012345	1 to 1
		FBgn0033288	AAEL004094	1 to 1	CPIJ003414	1 to many	AGAP012345	1 to 1
per	period	FBgn0003068	AAEL008141	1 to 1	CPIJ007193	1 to 1	AGAP001856	1 to 1
pheromone biosynthesis activating neuropeptide			AAEL012060		CPIJ005970		AGAP002292
Phm	Peptidylglycine-α-hydroxylating monooxygenase	FBgn0019948	AAEL001394	1 to 1	CPIJ000277	1 to 1	AGAP007420	1 to 1
pho	pleiohomeotic	FBgn0002521			CPIJ014689	1 to 1
Pi3K92E	Pi3K92E	FBgn0015279	AAEL002903	1 to 1	CPIJ005543	1 to 1	AGAP000018	1 to 1
pip	pipe	FBgn0003089	AAEL006219	1 to 1	CPIJ000310	1 to 1	AGAP006058	1 to 1
pit	pitchoune	FBgn0025140	AAEL005744	1 to 1	CPIJ010488	1 to 1	AGAP008601	1 to 1
piwi	piwi	FBgn0004872
Pka-C1	cAMP-dependent protein kinase 1	FBgn0000273	AAEL007293	1 to 1	CPIJ018257	1 to 1	AGAP001384	1 to 1
Pkc53E	Protein C kinase 53E	FBgn0003091	AAEL001108	1 to 1	CPIJ020037	1 to many	AGAP012252	1 to 1
		FBgn0003091	AAEL001108	1 to 1	CPIJ005701	1 to many	AGAP012252	1 to 1
		FBgn0003091	AAEL001108	1 to 1	CPIJ013835	1 to many	AGAP012252	1 to 1
Pkc98E	Protein C kinase 98E	FBgn0003093	AAEL000810	1 to 1	CPIJ020037	1 to many	AGAP002748	1 to 1
plexA	plexin A	FBgn0025741	AAEL002346	1 to 1	CPIJ006391	1 to 1	AGAP000064	1 to 1
plexB	plexin B	FBgn0025740	AAEL014597	1 to many			AGAP011139	1 to 1
		FBgn0025740	AAEL011432	1 to many			AGAP011139	1 to 1
pnt	pointed	FBgn0003118	AAEL003845	1 to 1	CPIJ008660	1 to 1	AGAP004619	1 to 1
pnut	peanut	FBgn0013726	AAEL001574	1 to 1	CPIJ000235	1 to 1	AGAP007596	1 to 1
pod1	pod1	FBgn0029903	AAEL009249	1 to 1	CPIJ014022	1 to 1	AGAP000930	1 to 1
Poxn	Pox neuro	FBgn0003130			CPIJ009205	1 to 1	AGAP008818	1 to 1
ppk25	pickpocket 25	FBgn0053349	AAEL013647	1 to 1	CPIJ000103	1 to 1	AGAP005516	1 to 1
prd	paired; paired box protein 3/7	FBgn0003145
prickle (pk)	prickle	FBgn0003090	AAEL006891	1 to many	CPIJ012800	1 to many	AGAP007648	1 to many
pros	prospero	FBgn0004595	AAEL002769	1 to 1	CPIJ004052	1 to 1	AGAP004052	1 to 1
Psn	Presenilin	FBgn0019947	AAEL017503	1 to 1	CPIJ009724	1 to 1	AGAP002957	1 to 1
psq	pipsqueak	FBgn0004399	AAEL017240	1 to 1	CPIJ013275	1 to 1	AGAP005244	1 to 1
PSR	phosphatidylserine receptor	FBgn0038948	AAEL008084	1 to many	CPIJ019866	1 to 1	AGAP000158	1 to 1
		FBgn0038948	AAEL013632	1 to many	CPIJ019866	1 to 1	AGAP000158	1 to 1
ptc	hedgehog receptor patched	FBgn0003892	AAEL002850	1 to 1	CPIJ003243	1 to 1	AGAP011395	1 to 1
Ptp4E	Protein tyrosine phosphatase 4E	FBgn0004368	AAEL012083	1 to many	CPIJ006052	1 to many	AGAP004246	1 to many
Ptp10D	Protein tyrosine phosphatase 10D	FBgn0004370	AAEL012083	1 to many	CPIJ006052	1 to many	AGAP004246	1 to many
Ptp69D	Protein tyrosine phosphatase 69D	FBgn0014007	AAEL006320	1 to 1	CPIJ013199	1 to 1	AGAP003187	1 to many
		FBgn0014007	AAEL006320	1 to 1	CPIJ013199	1 to 1	AGAP012901	1 to many
Ptpmeg	Ptpmeg	FBgn0035133	AAEL003108	1 to 1	CPIJ003699	1 to 1	AGAP007130	1 to 1
pum	pumilio	FBgn0003165	AAEL012420	1 to 1	CPIJ016844	1 to 1	AGAP003914	1 to 1
put	punt	FBgn0003169	AAEL007384	1 to many	CPIJ017753	1 to 1	AGAP000763	1 to 1
		FBgn0003169	AAEL009652	1 to many	CPIJ017753	1 to 1	AGAP000763	1 to 1
Pvf2	PDGF- and VEGF-related factor 2	FBgn0031888					AGAP009549	1 to 1
Pvf3	PDGF- and VEGF-related factor 3	FBgn0085407	AAEL007902	1 to 1	CPIJ015326	1 to 1
qtc	quick-to-court	FBgn0028572	AAEL014486	1 to many	CPIJ007694	1 to 1	AGAP008614	1 to 1
		FBgn0028572	AAEL013000	1 to many	CPIJ007694	1 to 1	AGAP008614	1 to 1
rap	retina aberrant in pattern	FBgn0003200	AAEL004480	1 to 1	CPIJ013831	1 to 1	AGAP002114	1 to 1
raps	rapsynoid	FBgn0040080	AAEL008688	1 to many	CPIJ010095	1 to 1	AGAP008977	1 to 1
		FBgn0040080	AAEL014195	1 to many	CPIJ010095	1 to 1	AGAP008977	1 to 1
Ras64B	Ras oncogene at 64B	FBgn0003206	AAEL002119	1 to 1	CPIJ004306	1 to 1	AGAP002812	1 to 1
Ras85D	Ras oncogene at 85D	FBgn0003205	AAEL012071	1 to 1	CPIJ006054	1 to 1	AGAP002219	1 to 1
repo	reversed polarity	FBgn0011701			CPIJ010424	1 to 1	AGAP003574	1 to 1
Rfx	Rfx	FBgn0020379	AAEL002795	1 to 1	CPIJ004011	1 to 1	AGAP003943	1 to 1
Rheb	Rheb	FBgn0041191	AAEL008179	1 to 1	CPIJ008365	1 to 1	AGAP001902	1 to 1
rho	rhomboid	FBgn0004635
rho-4	rhomboid-4	FBgn0030318	AAEL009681	1 to 1	CPIJ002510	1 to 1	AGAP004737	1 to 1
rho-5	rhomboid-5	FBgn0041723	AAEL000817	1 to many	CPIJ017919	1 to many	AGAP013190	1 to 1
		FBgn0041723	AAEL000817	1 to many	CPIJ013320	1 to many	AGAP013190	1 to 1
		FBgn0041723	AAEL004678	1 to many	CPIJ017919	1 to many	AGAP013190	1 to 1
		FBgn0041723	AAEL004678	1 to many	CPIJ013320	1 to many	AGAP013190	1 to 1
rho-7	rhomboid-7	FBgn0033672	AAEL013749	1 to 1	CPIJ015372	1 to 1	AGAP002626	1 to 1
RhoGAPp190	RhoGAPp190	FBgn0026375	AAEL009157	1 to 1	CPIJ009693	1 to 1	AGAP000870	1 to 1
rib	ribbon	FBgn0003254	AAEL006690	1 to 1	CPIJ010694	1 to 1	AGAP011902	1 to 1
rl	rolled	FBgn0003256	AAEL013939	1 to many	CPIJ005303	1 to 1	AGAP009207	1 to 1
		FBgn0003256	AAEL007958	1 to many	CPIJ005303	1 to 1	AGAP009207	1 to 1
RNA helicase-like protein			AAEL001939		CPIJ005048
robo	roundabout	FBgn0005631	AAEL005011	1 to many	CPIJ009217	1 to many	AGAP010970	1 to many
		FBgn0005631	AAEL005011	1 to many	CPIJ010116	1 to many	AGAP010970	1 to many
		FBgn0005631	AAEL005002	1 to many	CPIJ009217	1 to many	AGAP010970	1 to many
		FBgn0005631	AAEL005002	1 to many	CPIJ010116	1 to many	AGAP010970	1 to many
		FBgn0005631	AAEL005011	1 to many	CPIJ009217	1 to many	AGAP010969	1 to many
		FBgn0005631	AAEL005011	1 to many	CPIJ010116	1 to many	AGAP010969	1 to many
		FBgn0005631	AAEL005002	1 to many	CPIJ009217	1 to many	AGAP010969	1 to many
		FBgn0005631	AAEL005002	1 to many	CPIJ010116	1 to many	AGAP010969	1 to many
robo3	roundabout3	FBgn0041097	AAEL006901	1 to many			AGAP010242	1 to 1
		FBgn0041097	AAEL015183	1 to many			AGAP010242	1 to 1
rpr	reaper	FBgn0011706
rst	roughest	FBgn0003285	AAEL002732	1 to many	CPIJ006789	1 to many	AGAP000217	1 to many
		FBgn0003285	AAEL002754	1 to many	CPIJ006789	1 to many	AGAP000217	1 to many
		FBgn0003285	AAEL002732	1 to many	CPIJ009311	1 to many	AGAP000217	1 to many
		FBgn0003285	AAEL002754	1 to many	CPIJ009311	1 to many	AGAP000217	1 to many
		FBgn0003285	AAEL002732	1 to many	CPIJ006789	1 to many	AGAP000218	1 to many
		FBgn0003285	AAEL002754	1 to many	CPIJ006789	1 to many	AGAP000218	1 to many
		FBgn0003285	AAEL002732	1 to many	CPIJ009311	1 to many	AGAP000218	1 to many
		FBgn0003285	AAEL002754	1 to many	CPIJ009311	1 to many	AGAP000218	1 to many
run	runt	FBgn0003300	AAEL006167	1 to 1	CPIJ001309	1 to 1	AGAP001094	1 to 1
rux	roughex	FBgn0003302
Rx	Retinal Homeobox	FBgn0020617	AAEL001689	1 to 1	CPIJ016464	1 to 1	AGAP005096	1 to 1
S	Star	FBgn0003310	AAEL005704	1 to 1	CPIJ000923	1 to 1
salm	spalt major	FBgn0004579			CPIJ015319	1 to 1	AGAP009542	1 to 1
sax	saxophone	FBgn0003317	AAEL012152	1 to many	CPIJ014117	1 to 1	AGAP007729	1 to 1
		FBgn0003317	AAEL015125	1 to many	CPIJ014117	1 to 1	AGAP007729	1 to 1
sc	scute	FBgn0004170	AAEL008346	many to many	CPIJ018670	many to many	AGAP000876	1 to many
		FBgn0004170	AAEL008346	many to many	CPIJ008120	many to many	AGAP000876	1 to many
		FBgn0004170	AAEL006831	many to many	CPIJ018670	many to many	AGAP000876	1 to many
		FBgn0004170	AAEL006831	many to many	CPIJ008120	many to many	AGAP000876	1 to many
		FBgn0004170	AAEL008350	many to many	CPIJ018670	many to many	AGAP000876	1 to many
		FBgn0004170	AAEL008350	many to many	CPIJ008120	many to many	AGAP000876	1 to many
sca	scabrous	FBgn0003326	AAEL010131	1 to 1	CPIJ012891	1 to 1	AGAP007031	1 to 1
SCAR	SCAR	FBgn0041781	AAEL012519	1 to 1	CPIJ000362	1 to 1	AGAP008518	1 to 1
scb	scab	FBgn0003328	AAEL011038	many to many	CPIJ014514	1 to many	AGAP004303	many to many
		FBgn0003328	AAEL011038	many to many	CPIJ014514	1 to many	AGAP006826	many to many
		FBgn0003328	AAEL013381	many to many	CPIJ014514	1 to many	AGAP004303	many to many
		FBgn0003328	AAEL013381	many to many	CPIJ014514	1 to many	AGAP006826	many to many
Scm	Sex comb on midleg	FBgn0003334	AAEL007360	1 to many	CPIJ007500	1 to 1	AGAP003268	1 to 1
		FBgn0003334	AAEL015480	1 to many	CPIJ007500	1 to 1	AGAP003268	1 to 1
Scr	Sex combs reduced	FBgn0003339	AAEL009949	1 to 1	CPIJ001006	1 to 1	AGAP004659	1 to 1
scw	screw	FBgn0005590
sd	scalloped	FBgn0003345	AAEL014670	1 to many	CPIJ013490	1 to 1	AGAP000512	1 to 1
		FBgn0003345	AAEL015035	1 to many	CPIJ013490	1 to 1	AGAP000512	1 to 1
Sdc	Syndecan	FBgn0010415	AAEL013969	1 to 1	CPIJ018729	1 to 1	AGAP007657	1 to 1
sdt	stardust	FBgn0243505	AAEL014012	1 to 1	CPIJ002874	1 to 1	AGAP002711	1 to 1
sec5	sec5	FBgn0031537	AAEL009926	1 to 1	CPIJ001674	1 to 1	AGAP001733	1 to 1
sec15	sec15	FBgn0038856	AAEL003736	1 to 1	CPIJ005438	1 to 1	AGAP006648	1 to 1
Sema-1a	Semaphorin-1a	FBgn0011259	AAEL002653	1 to 1	CPIJ001595	1 to 1	AGAP008656	1 to 1
Sema-2a	Semaphorin-2a	FBgn0011260	AAEL005993	1 to many	CPIJ017234	1 to 1	AGAP006634	1 to many
		FBgn0011260	AAEL013589	1 to many	CPIJ017234	1 to 1	AGAP006634	1 to many
		FBgn0011260	AAEL005993	1 to many	CPIJ017234	1 to 1	AGAP006636	1 to many
		FBgn0011260	AAEL013589	1 to many	CPIJ017234	1 to 1	AGAP006636	1 to many
Sema-5c	Semaphorin-5c	FBgn0250876	AAEL007804	1 to 1	CPIJ012360	1 to 1	AGAP002424	1 to 1
sens	senseless	FBgn0002573	AAEL000869	1 to 1	CPIJ012535	1 to many	AGAP010926	1 to 1
		FBgn0002573	AAEL000869	1 to 1	CPIJ012536	1 to many	AGAP010926	1 to 1
Ser	Serrate	FBgn0004197	AAEL005082	1 to 1	CPIJ009613	1 to many	AGAP004154	1 to 1
		FBgn0004197	AAEL005082	1 to 1	CPIJ009614	1 to many	AGAP004154	1 to 1
sev	sevenless	FBgn0003366	AAEL007742	1 to 1	CPIJ011455	1 to 1	AGAP000015	1 to 1
sfl	sulfateless	FBgn0020251	AAEL012539	1 to 1	CPIJ008241	1 to 1	AGAP006328	1 to 1
sgg	shaggy, zw3, GSK3	FBgn0003371	AAEL005238	1 to 1	CPIJ006114	1 to 1	AGAP004443	1 to 1
sgl	sugarless	FBgn0261445	AAEL011242	1 to many	CPIJ002992	1 to 1	AGAP006532	1 to 1
		FBgn0261445	AAEL017281	1 to many	CPIJ002992	1 to 1	AGAP006532	1 to 1
shf	shifted	FBgn0003390	AAEL011386	1 to 1	CPIJ003761	1 to 1	AGAP000117	1 to 1
shg	shotgun	FBgn0003391	AAEL012421	1 to many	CPIJ011270	1 to 1	AGAP007203	1 to many
		FBgn0003391	AAEL012421	1 to many	CPIJ011270	1 to 1	AGAP007207	1 to many
		FBgn0003391	AAEL012421	1 to many	CPIJ011270	1 to 1	AGAP007216	1 to many
		FBgn0003391	AAEL013873	1 to many	CPIJ011270	1 to 1	AGAP007203	1 to many
		FBgn0003391	AAEL013873	1 to many	CPIJ011270	1 to 1	AGAP007207	1 to many
		FBgn0003391	AAEL013873	1 to many	CPIJ011270	1 to 1	AGAP007216	1 to many
shi	shibire	FBgn0003392	AAEL007288	1 to 1	CPIJ013552	1 to 1	AGAP003018	1 to 1
shot	short stop	FBgn0013733	AAEL002845	1 to many	CPIJ003234	1 to many	AGAP011397	1 to many
		FBgn0013733	AAEL002845	1 to many	CPIJ003238	1 to many	AGAP011397	1 to many
		FBgn0013733	AAEL002845	1 to many	CPIJ003237	1 to many	AGAP011397	1 to many
		FBgn0013733	AAEL002845	1 to many	CPIJ003239	1 to many	AGAP011397	1 to many
		FBgn0013733	AAEL002839	1 to many	CPIJ003234	1 to many	AGAP011397	1 to many
		FBgn0013733	AAEL002839	1 to many	CPIJ003238	1 to many	AGAP011397	1 to many
		FBgn0013733	AAEL002839	1 to many	CPIJ003237	1 to many	AGAP011397	1 to many
		FBgn0013733	AAEL002839	1 to many	CPIJ003239	1 to many	AGAP011397	1 to many
		FBgn0013733	AAEL002829	1 to many	CPIJ003234	1 to many	AGAP011397	1 to many
		FBgn0013733	AAEL002829	1 to many	CPIJ003238	1 to many	AGAP011397	1 to many
		FBgn0013733	AAEL002829	1 to many	CPIJ003237	1 to many	AGAP011397	1 to many
		FBgn0013733	AAEL002829	1 to many	CPIJ003239	1 to many	AGAP011397	1 to many
		FBgn0013733	AAEL002845	1 to many	CPIJ003234	1 to many	AGAP011396	1 to many
		FBgn0013733	AAEL002845	1 to many	CPIJ003238	1 to many	AGAP011396	1 to many
		FBgn0013733	AAEL002845	1 to many	CPIJ003237	1 to many	AGAP011396	1 to many
		FBgn0013733	AAEL002845	1 to many	CPIJ003239	1 to many	AGAP011396	1 to many
		FBgn0013733	AAEL002839	1 to many	CPIJ003234	1 to many	AGAP011396	1 to many
		FBgn0013733	AAEL002839	1 to many	CPIJ003238	1 to many	AGAP011396	1 to many
		FBgn0013733	AAEL002839	1 to many	CPIJ003237	1 to many	AGAP011396	1 to many
		FBgn0013733	AAEL002839	1 to many	CPIJ003239	1 to many	AGAP011396	1 to many
		FBgn0013733	AAEL002829	1 to many	CPIJ003234	1 to many	AGAP011396	1 to many
		FBgn0013733	AAEL002829	1 to many	CPIJ003238	1 to many	AGAP011396	1 to many
		FBgn0013733	AAEL002829	1 to many	CPIJ003237	1 to many	AGAP011396	1 to many
		FBgn0013733	AAEL002829	1 to many	CPIJ003239	1 to many	AGAP011396	1 to many
side	sidestep	FBgn0016061	AAEL014839	1 to many	CPIJ001850	1 to 1	AGAP001674	1 to 1
sim	single-minded	FBgn0004666	AAEL011013	1 to 1	CPIJ009948	1 to 1	AGAP000773	1 to 1
sima	similar, hif-1	FBgn0015542	AAEL001097	1 to many	CPIJ003682	1 to 1	AGAP002942	1 to 1
		FBgn0015542	AAEL015383	1 to many	CPIJ003682	1 to 1	AGAP002942	1 to 1
sisA	sisterless A	FBgn0003411
slbo	slow border cells	FBgn0005638	AAEL002853	1 to 1	CPIJ003266	1 to 1	AGAP011096	1 to 1
sli	slit	FBgn0003425	AAEL009175	1 to 1	CPIJ004328	1 to 1	AGAP002793	1 to 1
slmb	supernumerary limbs	FBgn0023423	AAEL003371	1 to 1	CPIJ017102	1 to many	AGAP001944	1 to 1
		FBgn0023423	AAEL003371	1 to 1	CPIJ017907	1 to many	AGAP001944	1 to 1
slp1	sloppy paired 1	FBgn0003430	AAEL001912	1 to 1	CPIJ020030	1 to 1	AGAP009147	1 to 1
slp2	sloppy paired 2	FBgn0004567	AAEL001912	1 to 1	CPIJ020030	1 to 1	AGAP009147	1 to 1
smo	smoothened	FBgn0003444	AAEL006669	1 to 1	CPIJ000410	1 to 1	AGAP008625	1 to 1
Smox	Smad on X	FBgn0025800	AAEL008696	1 to 1	CPIJ004833	1 to many	AGAP009777	1 to 1
		FBgn0025800	AAEL008696	1 to 1	CPIJ018355	1 to many	AGAP009777	1 to 1
Smr	Smrter	FBgn0024308			CPIJ002507	1 to 1	AGAP004734	1 to 1
sna	snail	FBgn0003448	AAEL008336	1 to 1	CPIJ014967	1 to 1	AGAP008274	1 to 1
snf	sans fille	FBgn0003449	AAEL014167	1 to many	CPIJ019134	1 to 1	AGAP011637	1 to 1
		FBgn0003449	AAEL002980	1 to many	CPIJ019134	1 to 1	AGAP011637	1 to 1
Snr1	Snf5-related 1	FBgn0011715	AAEL004371	1 to 1	CPIJ008910	1 to 1	AGAP001154	1 to 1
so	sine oculis	FBgn0003460	AAEL009170	1 to many	CPIJ010065	1 to many	AGAP011695	1 to 1
		FBgn0003460	AAEL009170	1 to many	CPIJ010064	1 to many	AGAP011695	1 to 1
		FBgn0003460	AAEL014151	1 to many	CPIJ010065	1 to many	AGAP011695	1 to 1
		FBgn0003460	AAEL014151	1 to many	CPIJ010064	1 to many	AGAP011695	1 to 1
Sos	Son of sevenless	FBgn0001965	AAEL001165	1 to 1	CPIJ005593	1 to 1	AGAP009180	1 to 1
SoxN	SoxNeuro	FBgn0029123	AAEL000584	1 to 1	CPIJ007851	1 to 1	AGAP009957	1 to 1
spen	split ends	FBgn0016977	AAEL009430	1 to 1	CPIJ003108	1 to 1	AGAP009990	1 to 1
spi	spitz	FBgn0005672	AAEL010067	1 to 1	CPIJ002519	1 to 1	AGAP012663	1 to 1
spir	spire	FBgn0003475	AAEL006302	1 to 1	CPIJ011315	1 to many	AGAP008101	1 to 1
		FBgn0003475	AAEL006302	1 to 1	CPIJ011316	1 to many	AGAP008101	1 to 1
Src42A	Src oncogene at 42A	FBgn0004603	AAEL002471	1 to 1			AGAP006270	1 to 1
Sry-delta	Serendipity delta	FBgn0003512	AAEL010805	1 to many	CPIJ008354	1 to many	AGAP002241	1 to many
ss	spineless	FBgn0003513	AAEL011825	1 to 1			AGAP010259	1 to 1
ssh	slingshot	FBgn0029157	AAEL012935	1 to 1	CPIJ018450	1 to many	AGAP000898	1 to 1
		FBgn0029157	AAEL012935	1 to 1	CPIJ019559	1 to many	AGAP000898	1 to 1
stan	starry night	FBgn0024836	AAEL000246	1 to 1	CPIJ017258	1 to 1	AGAP004850	1 to 1
Stat92E	Signal-transducer and activator of transcription protein at 92E	FBgn0016917	AAEL009692	1 to 1	CPIJ016471	1 to many	AGAP000099	1 to many
		FBgn0016917	AAEL009692	1 to 1	CPIJ016469	1 to many	AGAP000099	1 to many
		FBgn0016917	AAEL009692	1 to 1	CPIJ016470	1 to many	AGAP000099	1 to many
		FBgn0016917	AAEL009692	1 to 1	CPIJ016471	1 to many	AGAP010423	1 to many
		FBgn0016917	AAEL009692	1 to 1	CPIJ016469	1 to many	AGAP010423	1 to many
		FBgn0016917	AAEL009692	1 to 1	CPIJ016470	1 to many	AGAP010423	1 to many
stau	staufen	FBgn0003520	AAEL007470	1 to 1	CPIJ000296	1 to 1	AGAP007478	1 to 1
stc	shuttle craft	FBgn0001978	AAEL001636	1 to 1	CPIJ000861	1 to 1	AGAP008728	1 to 1
Stet	stem cell tumor, Rho-2,	FBgn0020248	AAEL001749	1 to 1	CPIJ003969	1 to 1	AGAP005058	1 to 1
stg	string	FBgn0003525	AAEL014408	1 to 1	CPIJ001662	1 to 1	AGAP003301	1 to 1
sty	sprouty	FBgn0014388	AAEL014510	1 to 1	CPIJ009233	1 to 1	AGAP004823	1 to 1
su(fu)	suppressor of fused	FBgn0005355	AAEL003374	1 to 1	CPIJ001229	1 to 1	AGAP001948	1 to 1
Su(H)	Suppressor of Hairless	FBgn0004837	AAEL006419	1 to 1	CPIJ004183	1 to 1	AGAP008935	1 to 1
sv	shaven	FBgn0005561	AAEL002348	1 to 1	CPIJ006382	1 to 1	AGAP000057	1 to 1
svp	seven up	FBgn0003651	AAEL002765	1 to 1	CPIJ009589	1 to 1	AGAP002544	1 to 1
swa	swallow	FBgn0003655
Sxl	Sex lethal	FBgn0003659	AAEL011150	1 to 1	CPIJ013809	1 to 1	AGAP003899	1 to 1
Syx5	Syntaxin 5	FBgn0011708	AAEL013541	1 to 1	CPIJ003088	1 to 1	AGAP008756	1 to 1
tap	target of Poxn	FBgn0015550	AAEL009609	1 to many	CPIJ009873	1 to 1	AGAP005930	1 to 1
		FBgn0015550	AAEL014143	1 to many	CPIJ009873	1 to 1	AGAP005930	1 to 1
tgo	tango	FBgn0015014	AAEL010343	1 to 1	CPIJ014773	1 to 1	AGAP009748	1 to 1
th	thread	FBgn0260635	AAEL009074	1 to 1	CPIJ002102	1 to 1	AGAP007294	1 to many
		FBgn0260635	AAEL009074	1 to 1	CPIJ002102	1 to 1	AGAP007291	1 to many
		FBgn0260635	AAEL009074	1 to 1	CPIJ002102	1 to 1	AGAP012677	1 to many
		FBgn0260635	AAEL009074	1 to 1	CPIJ002102	1 to 1	AGAP007293	1 to many
		FBgn0260635	AAEL009074	1 to 1	CPIJ002102	1 to 1	AGAP007292	1 to many
tig	tiggrin	FBgn0011722
tim	timeless	FBgn0014396	AAEL006411	1 to 1	CPIJ007082	1 to 1	AGAP008288	1 to 1
tin	tinman	FBgn0004110	AAEL006595	1 to 1	CPIJ004108	1 to 1	AGAP003670	1 to 1
tkv	thickveins	FBgn0003716	AAEL009339	1 to many	CPIJ004799	1 to 1	AGAP009329	1 to 1
		FBgn0003716	AAEL012125	1 to many	CPIJ004799	1 to 1	AGAP009329	1 to 1
Tl	Toll	FBgn0003717	AAEL014337	1 to many	CPIJ008497	1 to 1	AGAP001004	1 to many
		FBgn0003717	AAEL007613	1 to many	CPIJ008497	1 to 1	AGAP001004	1 to many
		FBgn0003717	AAEL007619	1 to many	CPIJ008497	1 to 1	AGAP001004	1 to many
		FBgn0003717	AAEL000057	1 to many	CPIJ008497	1 to 1	AGAP001004	1 to many
		FBgn0003717	AAEL003507	1 to many	CPIJ008497	1 to 1	AGAP001004	1 to many
		FBgn0003717	AAEL014337	1 to many	CPIJ008497	1 to 1	AGAP013027	1 to many
		FBgn0003717	AAEL007613	1 to many	CPIJ008497	1 to 1	AGAP013027	1 to many
		FBgn0003717	AAEL007619	1 to many	CPIJ008497	1 to 1	AGAP013027	1 to many
		FBgn0003717	AAEL000057	1 to many	CPIJ008497	1 to 1	AGAP013027	1 to many
		FBgn0003717	AAEL003507	1 to many	CPIJ008497	1 to 1	AGAP013027	1 to many
		FBgn0003717	AAEL014337	1 to many	CPIJ008497	1 to 1	AGAP001002	1 to many
		FBgn0003717	AAEL007613	1 to many	CPIJ008497	1 to 1	AGAP001002	1 to many
		FBgn0003717	AAEL007619	1 to many	CPIJ008497	1 to 1	AGAP001002	1 to many
		FBgn0003717	AAEL000057	1 to many	CPIJ008497	1 to 1	AGAP001002	1 to many
		FBgn0003717	AAEL003507	1 to many	CPIJ008497	1 to 1	AGAP001002	1 to many
		FBgn0003717	AAEL014337	1 to many	CPIJ008497	1 to 1	AGAP000999	1 to many
		FBgn0003717	AAEL007613	1 to many	CPIJ008497	1 to 1	AGAP000999	1 to many
		FBgn0003717	AAEL007619	1 to many	CPIJ008497	1 to 1	AGAP000999	1 to many
		FBgn0003717	AAEL000057	1 to many	CPIJ008497	1 to 1	AGAP000999	1 to many
		FBgn0003717	AAEL003507	1 to many	CPIJ008497	1 to 1	AGAP000999	1 to many
		FBgn0003717	AAEL014337	1 to many	CPIJ008497	1 to 1	AGAP010669	1 to many
		FBgn0003717	AAEL007613	1 to many	CPIJ008497	1 to 1	AGAP010669	1 to many
		FBgn0003717	AAEL007619	1 to many	CPIJ008497	1 to 1	AGAP010669	1 to many
		FBgn0003717	AAEL000057	1 to many	CPIJ008497	1 to 1	AGAP010669	1 to many
		FBgn0003717	AAEL003507	1 to many	CPIJ008497	1 to 1	AGAP010669	1 to many
		FBgn0003717	AAEL014337	1 to many	CPIJ008497	1 to 1	AGAP010634	1 to many
		FBgn0003717	AAEL007613	1 to many	CPIJ008497	1 to 1	AGAP010634	1 to many
		FBgn0003717	AAEL007619	1 to many	CPIJ008497	1 to 1	AGAP010634	1 to many
		FBgn0003717	AAEL000057	1 to many	CPIJ008497	1 to 1	AGAP010634	1 to many
		FBgn0003717	AAEL003507	1 to many	CPIJ008497	1 to 1	AGAP010634	1 to many
		FBgn0003717	AAEL014337	1 to many	CPIJ008497	1 to 1	AGAP010636	1 to many
		FBgn0003717	AAEL007613	1 to many	CPIJ008497	1 to 1	AGAP010636	1 to many
		FBgn0003717	AAEL007619	1 to many	CPIJ008497	1 to 1	AGAP010636	1 to many
		FBgn0003717	AAEL000057	1 to many	CPIJ008497	1 to 1	AGAP010636	1 to many
		FBgn0003717	AAEL003507	1 to many	CPIJ008497	1 to 1	AGAP010636	1 to many
tld	tolloid	FBgn0003719	AAEL001566	many to many	CPIJ012475	many to many	AGAP003702	1 to many
		FBgn0003719	AAEL001566	many to many	CPIJ011508	many to many	AGAP003702	1 to many
		FBgn0003719	AAEL013239	many to many	CPIJ012475	many to many	AGAP003702	1 to many
		FBgn0003719	AAEL013239	many to many	CPIJ011508	many to many	AGAP003702	1 to many
tll	tailless	FBgn0003720	AAEL003020	1 to 1	CPIJ012467	1 to 1	AGAP000819	1 to 1
to	takeout	FBgn0039298	AAEL011966	1 to 1	CPIJ015482	1 to 1	AGAP004262	1 to many
		FBgn0039298	AAEL011966	1 to 1	CPIJ015482	1 to 1	AGAP012703	1 to many
		FBgn0039298	AAEL011966	1 to 1	CPIJ015482	1 to 1	AGAP004263	1 to many
Tor	Target of rapamycin	FBgn0021796	AAEL000693	1 to 1	CPIJ004787	1 to 1	AGAP007873	1 to 1
tor	torso	FBgn0003733	AAEL002404	1 to many	CPIJ000058	1 to many	AGAP005763	1 to 1
		FBgn0003733	AAEL002404	1 to many	CPIJ001844	1 to many	AGAP005763	1 to 1
		FBgn0003733	AAEL010923	1 to many	CPIJ000058	1 to many	AGAP005763	1 to 1
		FBgn0003733	AAEL010923	1 to many	CPIJ001844	1 to many	AGAP005763	1 to 1
toy	twin of eyeless	FBgn0019650	AAEL002321	1 to 1	CPIJ006398	1 to many	AGAP000067	1 to 1
		FBgn0019650	AAEL002321	1 to 1	CPIJ006390	1 to many	AGAP000067	1 to 1
tra	transformer	FBgn0003741
tra2	transformer 2	FBgn0003742	AAEL009222	1 to many	CPIJ004538	1 to 1	AGAP006798	1 to 1
		FBgn0003742	AAEL006416	1 to many	CPIJ004538	1 to 1	AGAP006798	1 to 1
		FBgn0003742	AAEL009224	1 to many	CPIJ004538	1 to 1	AGAP006798	1 to 1
		FBgn0003742	AAEL015489	1 to many	CPIJ004538	1 to 1	AGAP006798	1 to 1
Traf4	TNF-receptor-associated factor 4	FBgn0026319	AAEL006649	1 to 1	CPIJ005312	1 to 1	AGAP010017	1 to 1
Tre	Trehalose-sensitivity	FBgn0003747	AAEL000048	1 to many	CPIJ016213	1 to many	AGAP003253	1 to many
trh	trachealess	FBgn0003749	AAEL002343	1 to many	CPIJ006378	1 to many	AGAP000056	1 to 1
		FBgn0003749	AAEL002343	1 to many	CPIJ006379	1 to many	AGAP000056	1 to 1
		FBgn0003749	AAEL014740	1 to many	CPIJ006378	1 to many	AGAP000056	1 to 1
		FBgn0003749	AAEL014740	1 to many	CPIJ006379	1 to many	AGAP000056	1 to 1
trk	trunk	FBgn0003751	AAEL007584	1 to 1	CPIJ002748	1 to 1	AGAP002846	1 to 1
trio	trio	FBgn0024277	AAEL001393	1 to 1	CPIJ002249	1 to 1	AGAP006107	1 to 1
		FBgn0024277	AAEL001384	1 to many	CPIJ002249	1 to many	AGAP006107	1 to 1
		FBgn0024277	AAEL001393	1 to many	CPIJ002251	1 to many	AGAP006107	1 to 1
		FBgn0024277	AAEL001384	1 to many	CPIJ002251	1 to many	AGAP006107	1 to 1
Trl	Trithorax-like	FBgn0013263	AAEL000970	1 to 1	CPIJ001236	1 to 1	AGAP011583	1 to 1
trn	tartan	FBgn0010452	AAEL013159	1 to many	CPIJ007672	1 to many	AGAP011378	1 to many
trol	terribly reduced optic lobes	FBgn0261451	AAEL011604	1 to 1	CPIJ009755	1 to 1	AGAP003656	1 to 1
tsg	twisted gastrulation	FBgn0003865	AAEL009538	many to many	CPIJ002575	1 to many	AGAP000304	1 to many
		FBgn0003865	AAEL010213	many to many	CPIJ002575	1 to many	AGAP000304	1 to many
TSG101	tumor suppressor protein 101	FBgn0036666	AAEL012515	1 to 1	CPIJ006913	1 to 1	AGAP005934	1 to 1
tsh	teashirt	FBgn0003866	AAEL007670	1 to many	CPIJ013374	1 to many	AGAP009028	1 to many
Tsl	torso-like	FBgn0003867	AAEL010469	1 to 1	CPIJ013682	1 to 1	AGAP002282	1 to 1
Tslr
tsr	twinstar	FBgn0011726	AAEL003957	1 to 1	CPIJ006194	1 to many	AGAP012056	1 to 1
		FBgn0011726	AAEL003957	1 to 1	CPIJ015839	1 to many	AGAP012056	1 to 1
tud	tudor	FBgn0003891	AAEL007841	1 to 1	CPIJ005824	1 to 1	AGAP008268	1 to 1
tup	tailup	FBgn0003896	AAEL001500	1 to 1	CPIJ012632	1 to 1	AGAP010209	1 to 1
tutl	turtle	FBgn0010473	AAEL006522	1 to 1	CPIJ002412	1 to 1	AGAP007928	1 to 1
twi	twist	FBgn0003900	AAEL002902	1 to 1	CPIJ012828	1 to many	AGAP011985	1 to 1
		FBgn0003900	AAEL002902	1 to 1	CPIJ012827	1 to many	AGAP011985	1 to 1
Ubx	Ultrabithorax	FBgn0003944			CPIJ001011	1 to 1
unc-5	unc-5	FBgn0034013	AAEL007195	1 to 1	CPIJ012107	1 to 1	AGAP009063	1 to 1
unc-104	unc-104	FBgn0034155	AAEL004812	1 to 1	CPIJ004723	1 to 1	AGAP010519	1 to 1
usp	ultraspiracle	FBgn0003964	AAEL000395	1 to 1	CPIJ016024	1 to 1	AGAP002095	1 to 1
valois	vls	FBgn0003978	AAEL007554	1 to 1	CPIJ010038	1 to 1	AGAP009782	1 to 1
vang	van Gogh	FBgn0015838	AAEL006801	1 to 1	CPIJ010533	1 to 1	AGAP012288	1 to 1
vas	vasa	FBgn0003970	AAEL004978	1 to 1	CPIJ009286	1 to 1	AGAP008578	1 to 1
vg	vestigial	FBgn0003975	AAEL003263	1 to many	CPIJ009342	1 to many	AGAP009164	1 to 1
		FBgn0003975	AAEL003263	1 to many	CPIJ009343	1 to many	AGAP009164	1 to 1
		FBgn0003975	AAEL003240	1 to many	CPIJ009342	1 to many	AGAP009164	1 to 1
		FBgn0003975	AAEL003240	1 to many	CPIJ009343	1 to many	AGAP009164	1 to 1
		FBgn0003975	AAEL010545	1 to many	CPIJ009342	1 to many	AGAP009164	1 to 1
		FBgn0003975	AAEL010545	1 to many	CPIJ009343	1 to many	AGAP009164	1 to 1
vir	virilizer	FBgn0003977	AAEL009878	1 to 1	CPIJ014261	1 to 1	AGAP000332	1 to 1
vn	vein	FBgn0003984	AAEL012517	1 to 1	CPIJ004964	1 to 1	AGAP007110	1 to 1
vnd	ventral nervous system defective	FBgn0003986	AAEL010354	1 to 1	CPIJ014144	1 to 1	AGAP012001	1 to 1
vvl	ventral veins lacking	FBgn0086680	AAEL003560	1 to 1	CPIJ019261	1 to many	AGAP005878	1 to 1
		FBgn0086680	AAEL003560	1 to 1	CPIJ002221	1 to many	AGAP005878	1 to 1
W	Wrinkled/hid	FBgn0003997
wg	wingless	FBgn0004009	AAEL000599	1 to many	CPIJ005837	1 to 1	AGAP009734	1 to 1
		FBgn0004009	AAEL010740	1 to many	CPIJ005837	1 to 1	AGAP009734	1 to 1
wgn	wengen	FBgn0030941			CPIJ017286	1 to 1	AGAP000728	1 to 1
wit	wishful thinking	FBgn0024179	AAEL004165	1 to 1	CPIJ004526	1 to 1	AGAP005567	1 to 1
wnd	wallenda	FBgn0036896	AAEL010835	1 to 1			AGAP006461	1 to 1
Wnt2	Wnt oncogene analog 2	FBgn0004360	AAEL015250	1 to many	CPIJ017716	1 to 1	AGAP010283	1 to 1
		FBgn0004360	AAEL008277	1 to many	CPIJ017716	1 to 1	AGAP010283	1 to 1
Wnt2/4	Wnt oncogene analog 2/4		AAEL008847		CPIJ001571		AGAP008678
Wnt4	Wnt oncogene analog 4	FBgn0010453	AAEL000632	1 to many	CPIJ005836	1 to 1	AGAP009735	1 to 1
		FBgn0010453	AAEL010739	1 to many	CPIJ005836	1 to 1	AGAP009735	1 to 1
Wnt5	Wnt oncogene analog 5	FBgn0010194	AAEL014566	1 to 1	CPIJ015288	1 to 1	AGAP010290	1 to 1
Wnt6	Wnt oncogene analog 6	FBgn0031902	AAEL000618	1 to 1	CPIJ005838	1 to 1	AGAP009733	1 to 1
Wnt10	Wnt oncogene analog 10	FBgn0031903	AAEL000600	1 to 1	CPIJ005839	1 to 1	AGAP009731	1 to 1
wntD	wnt inhibitor of Dorsal	FBgn0038134			CPIJ011101	1 to 1
wun	wunen	FBgn0016078	AAEL007322	1 to 1	CPIJ000134	1 to many	AGAP012445	1 to 1
		FBgn0016078	AAEL007322	1 to 1	CPIJ012565	1 to many	AGAP012445	1 to 1
yki	yorkie	FBgn0034970	AAEL015564	1 to many	CPIJ000289	1 to many	AGAP006045	1 to 1
		FBgn0034970	AAEL015564	1 to many	CPIJ000291	1 to many	AGAP006045	1 to 1
		FBgn0034970	AAEL014018	1 to many	CPIJ000289	1 to many	AGAP006045	1 to 1
		FBgn0034970	AAEL014018	1 to many	CPIJ000291	1 to many	AGAP006045	1 to 1
		FBgn0034970	AAEL014022	1 to many	CPIJ000289	1 to many	AGAP006045	1 to 1
		FBgn0034970	AAEL014022	1 to many	CPIJ000291	1 to many	AGAP006045	1 to 1
z	zeste	FBgn0004050
zen	zerknullt	FBgn0004053
zen2	zerknullt	FBgn0004054	AAEL014277	1 to 1	CPIJ001003	1 to 1	AGAP004647	1 to 1
